# Supplementary material for: (E)-2-(4-Benz­yloxy-2-hy­droxy­benzyl­idene)-N-methyl­hydrazinecarbo­thio­amide
Source: Acta Crystallogr Sect E Struct Rep Online. 2014 Jan 8;70(Pt 2):o112–3. doi: 10.1107/S1600536813034892 (PMC3998281; doi:10.1107/S1600536813034892)
Supplement: Supplementary file 1 [file e-70-0o112-sup1.cif]

##############################################################################
#                                                                            #
# This CIF contains the data in a paper accepted for publication in          #
# Acta Crystallographica Section E. It conforms to the requirements of       #
# Notes for Authors for Acta Crystallographica Section E, and has been       #
# peer reviewed under the auspices of the IUCr Commission on Journals.       #
#                                                                            #
# Full details of the Crystallographic Information File format               #
# are given in the paper "The Crystallographic Information File (CIF):       #
# a New Standard Archive File for Crystallography" by S. R. Hall, F. H.      #
# Allen and I. D. Brown [Acta Cryst. (1991), A47, 655-685].                  #
#                                                                            #
# The current version of the core CIF dictionary is obtainable from          #
# ftp://ftp.iucr.org/pub/cif_core.dic.                                       #
#                                                                            #
# Software is freely available for graphical display of the structure(s)     #
# in this CIF. For information consult the CIF software page                 #
# http://www.iucr.org/resources/cif/software.                                #
#                                                                            #
# This file may be used for bona fide research purposes within the           #
# scientific community so long as proper attribution is given to the journal # 
# article from which it was obtained.                                        #
#                                                                            #
##############################################################################
data_Global
_audit_creation_method     SHELXL-97
_journal_data_validation_number     ?
_journal_date_recd_electronic     2013-12-11
_journal_date_accepted     2013-12-30
_journal_name_full     'Acta Crystallographica, Section E'
_journal_year     2014
_journal_volume     70
_journal_issue      2
_journal_page_first     o112
_journal_page_last     o113
_journal_paper_category     QO
_journal_paper_doi     10.1107/S1600536813034892
_journal_coeditor_code     YK2101
_publ_contact_author_name     'M. Sithambaresan'
_publ_contact_author_address
;
Department of Chemistry
Faculty of Science
Eastern University
Chenkalady
Sri Lanka
;
_publ_contact_author_email     'eesans@yahoo.com'
_publ_contact_author_fax     '94-65-2240758'
_publ_contact_author_phone     '94-65-2240755'
_publ_section_title
;\
(<i>E</i>)-2-(4-Benzyloxy-2-hydroxybenzylidene)-<i>N</i>-\
methylhydrazinecarbothioamide
;
loop_
    _publ_author_name
    _publ_author_address
    'N. R. Sajitha'
;
      Department of Applied Chemistry
      Cochin University of Science and Technology
      Kochi 682 022
      India
;
    'M. Sithambaresan'
;
      Department of Chemistry
      Faculty of Science
      Eastern University, Sri Lanka
      Chenkalady
      Sri Lanka
;
    'M. R. Prathapachandra Kurup'
;
      Department of Applied Chemistry
      Cochin University of Science and Technology
      Kochi 682 022
      India
;
_publ_section_synopsis     .
data_I
_audit_creation_method     SHELXL-97
_database_code_depnum_ccdc_archive     'CCDC 979062'
_chemical_name_systematic
;\
(<i>E</i>)-2-(4-Benzyloxy-2-hydroxybenzylidene)-<i>N</i>-\
methylhydrazinecarbothioamide
;
_chemical_name_common     ?
_chemical_formula_moiety     'C16 H17 N3 O2 S'
_chemical_formula_sum     'C16 H17 N3 O2 S'
_chemical_formula_iupac     'C16 H17 N3 O2 S'
_chemical_formula_weight     315.39
_chemical_melting_point     ?
_symmetry_cell_setting     monoclinic
_symmetry_space_group_name_H-M     'P 21/n'
_symmetry_space_group_name_Hall     '-P 2yn'
loop_
    _symmetry_equiv_pos_as_xyz
    'x, y, z'
    '-x+1/2, y+1/2, -z+1/2'
    '-x, -y, -z'
    'x-1/2, -y-1/2, z-1/2'
_cell_length_a     17.013(2)
_cell_length_b     5.9474(10)
_cell_length_c     17.542(4)
_cell_angle_alpha     90.00
_cell_angle_beta     117.565(7)
_cell_angle_gamma     90.00
_cell_volume     1573.4(5)
_cell_formula_units_Z     4
_cell_measurement_reflns_used     740
_cell_measurement_theta_min     3.667
_cell_measurement_theta_max     28.006
_cell_measurement_temperature     296(2)
_exptl_crystal_description     block
_exptl_crystal_colour     yellow
_exptl_crystal_size_max     0.50
_exptl_crystal_size_mid     0.40
_exptl_crystal_size_min     0.35
_exptl_crystal_density_diffrn     1.331
_exptl_crystal_density_meas     ?
_exptl_crystal_density_method     'not measured'
_exptl_crystal_F_000     664
_exptl_absorpt_coefficient_mu     0.216
_exptl_absorpt_correction_type     multi-scan
_exptl_absorpt_process_details     '(<i>SADABS</i>; Bruker, 2007)'
_exptl_absorpt_correction_T_min     0.8996
_exptl_absorpt_correction_T_max     0.9282
_exptl_special_details     ?
_diffrn_ambient_temperature     296(2)
_diffrn_radiation_type     MoK\a
_diffrn_radiation_wavelength     0.71073
_diffrn_radiation_source     'fine-focus sealed tube'
_diffrn_radiation_monochromator     graphite
_diffrn_measurement_device_type
                          'Bruker KAPPA APEXII CCD area-detector diffractometer'
_diffrn_measurement_method     '\w and \f scan'
_diffrn_detector_area_resol_mean     ?
_diffrn_reflns_number     10845
_diffrn_reflns_av_R_equivalents     0.0232
_diffrn_reflns_av_sigmaI/netI     0.0331
_diffrn_reflns_theta_min     2.28
_diffrn_reflns_theta_max     28.17
_diffrn_reflns_theta_full     28.17
_diffrn_measured_fraction_theta_max     0.993
_diffrn_measured_fraction_theta_full     0.993
_diffrn_reflns_limit_h_min     -22
_diffrn_reflns_limit_h_max     22
_diffrn_reflns_limit_k_min     -7
_diffrn_reflns_limit_k_max     4
_diffrn_reflns_limit_l_min     -22
_diffrn_reflns_limit_l_max     23
_diffrn_standards_number     ?
_diffrn_standards_interval_count     ?
_diffrn_standards_interval_time     ?
_diffrn_standards_decay_%     ?
_refine_special_details
;
Refinement of <i>F</i>^2^ against ALL reflections. The weighted <i>R</i>-factor
<i>wR</i> and goodness of fit <i>S</i> are based on <i>F</i>^2^, conventional
<i>R</i>-factors <i>R</i> are based on <i>F</i>, with <i>F</i> set to zero for
negative <i>F</i>^2^. The threshold expression of <i>F</i>^2^ >
\s(<i>F</i>^2^) is used only for calculating <i>R</i>-factors(gt) <i>etc</i>.
and is not relevant to the choice of reflections for refinement.
<i>R</i>-factors based on <i>F</i>^2^ are statistically about twice as large
as those based on <i>F</i>, and <i>R</i>- factors based on ALL data will be
even larger.
;
_reflns_number_total     3827
_reflns_number_gt     2577
_reflns_threshold_expression     >2sigma(I)
_refine_ls_structure_factor_coef     Fsqd
_refine_ls_matrix_type     full
_refine_ls_R_factor_all     0.0719
_refine_ls_R_factor_gt     0.0428
_refine_ls_wR_factor_gt     0.1074
_refine_ls_wR_factor_ref     0.1280
_refine_ls_goodness_of_fit_ref     1.016
_refine_ls_restrained_S_all     1.016
_refine_ls_number_reflns     3827
_refine_ls_number_parameters     212
_refine_ls_number_restraints     3
_refine_ls_hydrogen_treatment     mixed
_refine_ls_weighting_scheme     calc
_refine_ls_weighting_details
         'calc w=1/[\s^2^(Fo^2^)+(0.0541P)^2^+0.5741P] where P=(Fo^2^+2Fc^2^)/3'
_atom_sites_solution_hydrogens     geom
_atom_sites_solution_primary     direct
_atom_sites_solution_secondary     difmap
_refine_ls_shift/su_max     0.001
_refine_ls_shift/su_mean     0.000
_refine_diff_density_max     0.237
_refine_diff_density_min     -0.240
_refine_ls_extinction_method     none
_refine_ls_extinction_coef     ?
loop_
    _atom_type_symbol
    _atom_type_description
    _atom_type_scat_dispersion_real
    _atom_type_scat_dispersion_imag
    _atom_type_scat_source
    'C' 'C' 0.0033 0.0016
                         'International Tables Vol C Tables 4.2.6.8 and 6.1.1.4'
    'H' 'H' 0.0000 0.0000
                         'International Tables Vol C Tables 4.2.6.8 and 6.1.1.4'
    'N' 'N' 0.0061 0.0033
                         'International Tables Vol C Tables 4.2.6.8 and 6.1.1.4'
    'O' 'O' 0.0106 0.0060
                         'International Tables Vol C Tables 4.2.6.8 and 6.1.1.4'
    'S' 'S' 0.1246 0.1234
                         'International Tables Vol C Tables 4.2.6.8 and 6.1.1.4'
_computing_data_collection     '<i>APEX2</i> (Bruker, 2007)'
_computing_cell_refinement     '<i>SAINT</i> (Bruker, 2007)'
_computing_data_reduction     '<i>SAINT</i> (Bruker, 2007)'
_computing_structure_solution     '<i>SHELXS97</i> (Sheldrick, 2008)'
_computing_structure_refinement     '<i>SHELXL97</i> (Sheldrick, 2008)'
_computing_molecular_graphics
;
<i>ORTEP-3 for Windows</i> (Farrugia, 2012) and
<i>DIAMOND</i> (Brandenburg, 2010)
;
_computing_publication_material
          '<i>SHELXL97</i> (Sheldrick, 2008) and <i>publCIF</i> (Westrip, 2010)'
loop_
    _atom_site_type_symbol
    _atom_site_label
    _atom_site_fract_x
    _atom_site_fract_y
    _atom_site_fract_z
    _atom_site_U_iso_or_equiv
    _atom_site_adp_type
    _atom_site_calc_flag
    _atom_site_refinement_flags
    _atom_site_occupancy
    _atom_site_symmetry_multiplicity
    _atom_site_disorder_assembly
    _atom_site_disorder_group
    S S1 1.13656(4) 0.95873(8) 1.10134(3) 0.05333(18) Uani d . 1 1 . .
    O O1 0.90536(10) -0.0765(2) 0.57207(9) 0.0527(4) Uani d . 1 1 . .
    O O2 1.06521(10) 0.1191(2) 0.86083(9) 0.0519(4) Uani d D 1 1 . .
    N N1 1.04073(10) 0.5297(2) 0.91066(9) 0.0370(3) Uani d . 1 1 . .
    N N2 1.05299(11) 0.7111(3) 0.96424(10) 0.0440(4) Uani d D 1 1 . .
    N N3 1.16019(10) 0.5258(2) 1.07980(10) 0.0396(4) Uani d D 1 1 . .
    C C1 0.9035(2) -0.2867(5) 0.41772(19) 0.0874(10) Uani d . 1 1 . .
    H H1 0.9544 -0.1986 0.4424 0.105 Uiso calc R 1 1 . .
    C C2 0.8998(2) -0.4661(6) 0.3667(2) 0.0962(11) Uani d . 1 1 . .
    H H2 0.9481 -0.4992 0.3574 0.115 Uiso calc R 1 1 . .
    C C3 0.8253(2) -0.5953(4) 0.32960(16) 0.0735(8) Uani d . 1 1 . .
    H H3 0.8226 -0.7156 0.2946 0.088 Uiso calc R 1 1 . .
    C C4 0.75516(18) -0.5479(4) 0.34383(16) 0.0676(7) Uani d . 1 1 . .
    H H4 0.7044 -0.6365 0.3187 0.081 Uiso calc R 1 1 . .
    C C5 0.75889(16) -0.3694(4) 0.39528(14) 0.0588(6) Uani d . 1 1 . .
    H H5 0.7106 -0.3384 0.4049 0.071 Uiso calc R 1 1 . .
    C C6 0.83341(15) -0.2365(4) 0.43258(13) 0.0511(5) Uani d . 1 1 . .
    C C7 0.83740(16) -0.0377(4) 0.48654(14) 0.0583(6) Uani d . 1 1 . .
    H H7A 0.8504 0.0973 0.4635 0.070 Uiso calc R 1 1 . .
    H H7B 0.7808 -0.0176 0.4865 0.070 Uiso calc R 1 1 . .
    C C8 0.92092(13) 0.0866(3) 0.63194(11) 0.0398(4) Uani d . 1 1 . .
    C C9 0.87738(13) 0.2932(3) 0.61485(12) 0.0435(4) Uani d . 1 1 . .
    H H9 0.8347 0.3299 0.5595 0.052 Uiso calc R 1 1 . .
    C C10 0.89893(13) 0.4411(3) 0.68168(12) 0.0411(4) Uani d . 1 1 . .
    H H10 0.8704 0.5798 0.6703 0.049 Uiso calc R 1 1 . .
    C C11 0.96147(12) 0.3927(3) 0.76555(11) 0.0348(4) Uani d . 1 1 . .
    C C12 1.00432(12) 0.1827(3) 0.78095(11) 0.0367(4) Uani d . 1 1 . .
    C C13 0.98461(13) 0.0341(3) 0.71415(12) 0.0409(4) Uani d . 1 1 . .
    H H13 1.0145 -0.1025 0.7246 0.049 Uiso calc R 1 1 . .
    C C14 0.98145(12) 0.5582(3) 0.83231(11) 0.0368(4) Uani d . 1 1 . .
    H H14 0.9498 0.6924 0.8178 0.044 Uiso calc R 1 1 . .
    C C15 1.11670(12) 0.7152(3) 1.04658(11) 0.0353(4) Uani d . 1 1 . .
    C C16 1.22781(13) 0.5050(3) 1.16849(12) 0.0447(5) Uani d . 1 1 . .
    H H16A 1.2759 0.6053 1.1788 0.067 Uiso calc R 1 1 . .
    H H16B 1.2493 0.3531 1.1793 0.067 Uiso calc R 1 1 . .
    H H16C 1.2029 0.5428 1.2060 0.067 Uiso calc R 1 1 . .
    H H3' 1.1452(13) 0.405(2) 1.0482(11) 0.044(6) Uiso d D 1 1 . .
    H H2' 1.0253(14) 0.838(3) 0.9419(14) 0.073(8) Uiso d D 1 1 . .
    H H2A 1.0769(19) 0.218(4) 0.8988(14) 0.098(10) Uiso d D 1 1 . .
loop_
    _atom_site_aniso_label
    _atom_site_aniso_U_11
    _atom_site_aniso_U_22
    _atom_site_aniso_U_33
    _atom_site_aniso_U_12
    _atom_site_aniso_U_13
    _atom_site_aniso_U_23
    S1 0.0635(4) 0.0282(2) 0.0462(3) 0.0024(2) 0.0066(2) -0.0091(2)
    O1 0.0752(10) 0.0424(8) 0.0337(7) 0.0006(7) 0.0193(7) -0.0072(6)
    O2 0.0643(10) 0.0430(8) 0.0345(8) 0.0158(7) 0.0110(7) 0.0000(6)
    N1 0.0466(9) 0.0283(7) 0.0334(8) 0.0010(6) 0.0161(7) -0.0033(6)
    N2 0.0573(10) 0.0268(8) 0.0358(9) 0.0080(7) 0.0111(8) -0.0034(6)
    N3 0.0471(9) 0.0278(8) 0.0353(8) 0.0027(6) 0.0119(7) -0.0034(6)
    C1 0.090(2) 0.096(2) 0.100(2) -0.0458(17) 0.0645(19) -0.0536(18)
    C2 0.108(2) 0.107(2) 0.108(3) -0.0363(19) 0.079(2) -0.052(2)
    C3 0.110(2) 0.0591(15) 0.0524(15) -0.0159(14) 0.0386(15) -0.0195(12)
    C4 0.0705(16) 0.0540(14) 0.0583(15) -0.0166(12) 0.0129(13) -0.0088(11)
    C5 0.0554(13) 0.0597(14) 0.0501(13) -0.0030(11) 0.0149(11) -0.0017(11)
    C6 0.0635(14) 0.0533(12) 0.0346(11) -0.0098(10) 0.0211(10) -0.0077(9)
    C7 0.0695(15) 0.0569(13) 0.0398(12) -0.0025(11) 0.0179(11) -0.0092(10)
    C8 0.0516(11) 0.0378(10) 0.0325(9) -0.0053(8) 0.0215(9) -0.0030(7)
    C9 0.0510(12) 0.0397(10) 0.0307(9) 0.0012(8) 0.0114(9) 0.0021(8)
    C10 0.0474(11) 0.0326(9) 0.0386(10) 0.0050(8) 0.0159(9) 0.0027(7)
    C11 0.0401(10) 0.0309(8) 0.0333(9) 0.0003(7) 0.0169(8) 0.0006(7)
    C12 0.0429(10) 0.0350(9) 0.0320(9) 0.0031(7) 0.0172(8) 0.0021(7)
    C13 0.0523(11) 0.0326(9) 0.0390(10) 0.0051(8) 0.0220(9) 0.0003(7)
    C14 0.0427(10) 0.0299(9) 0.0348(9) 0.0033(7) 0.0154(8) 0.0003(7)
    C15 0.0394(10) 0.0276(8) 0.0356(9) -0.0003(7) 0.0146(8) -0.0018(7)
    C16 0.0441(10) 0.0370(10) 0.0411(11) 0.0046(8) 0.0096(9) 0.0009(8)
_geom_special_details
;
All e.s.d.'s (except the e.s.d. in the dihedral angle between two l.s. planes)
are estimated using the full covariance matrix. The cell e.s.d.'s are taken
into account individually in the estimation of e.s.d.'s in distances, angles
and torsion angles; correlations between e.s.d.'s in cell parameters are only
used when they are defined by crystal symmetry. An approximate (isotropic)
treatment of cell e.s.d.'s is used for estimating e.s.d.'s involving l.s.
planes.
;
loop_
    _geom_bond_atom_site_label_1
    _geom_bond_atom_site_label_2
    _geom_bond_site_symmetry_2
    _geom_bond_distance
    _geom_bond_publ_flag
    S1 C15 . 1.6837(18) ?
    O1 C8 . 1.362(2) ?
    O1 C7 . 1.427(3) ?
    O2 C12 . 1.355(2) ?
    O2 H2A . 0.840(10) ?
    N1 C14 . 1.285(2) ?
    N1 N2 . 1.382(2) ?
    N2 C15 . 1.346(2) ?
    N2 H2' . 0.879(10) ?
    N3 C15 . 1.325(2) ?
    N3 C16 . 1.450(2) ?
    N3 H3' . 0.871(9) ?
    C1 C6 . 1.367(3) ?
    C1 C2 . 1.375(4) ?
    C1 H1 . 0.9300 ?
    C2 C3 . 1.362(4) ?
    C2 H2 . 0.9300 ?
    C3 C4 . 1.357(4) ?
    C3 H3 . 0.9300 ?
    C4 C5 . 1.376(3) ?
    C4 H4 . 0.9300 ?
    C5 C6 . 1.376(3) ?
    C5 H5 . 0.9300 ?
    C6 C7 . 1.496(3) ?
    C7 H7A . 0.9700 ?
    C7 H7B . 0.9700 ?
    C8 C13 . 1.380(3) ?
    C8 C9 . 1.394(3) ?
    C9 C10 . 1.373(3) ?
    C9 H9 . 0.9300 ?
    C10 C11 . 1.390(2) ?
    C10 H10 . 0.9300 ?
    C11 C12 . 1.408(2) ?
    C11 C14 . 1.445(2) ?
    C12 C13 . 1.380(2) ?
    C13 H13 . 0.9300 ?
    C14 H14 . 0.9300 ?
    C16 H16A . 0.9600 ?
    C16 H16B . 0.9600 ?
    C16 H16C . 0.9600 ?
loop_
    _geom_angle_atom_site_label_1
    _geom_angle_atom_site_label_2
    _geom_angle_atom_site_label_3
    _geom_angle_site_symmetry_1
    _geom_angle_site_symmetry_3
    _geom_angle
    _geom_angle_publ_flag
    C8 O1 C7 . . 117.99(16) ?
    C12 O2 H2A . . 114(2) ?
    C14 N1 N2 . . 114.92(14) ?
    C15 N2 N1 . . 122.48(14) ?
    C15 N2 H2' . . 117.6(17) ?
    N1 N2 H2' . . 119.0(16) ?
    C15 N3 C16 . . 123.28(15) ?
    C15 N3 H3' . . 118.8(14) ?
    C16 N3 H3' . . 117.7(14) ?
    C6 C1 C2 . . 120.8(2) ?
    C6 C1 H1 . . 119.6 ?
    C2 C1 H1 . . 119.6 ?
    C3 C2 C1 . . 120.1(3) ?
    C3 C2 H2 . . 120.0 ?
    C1 C2 H2 . . 120.0 ?
    C4 C3 C2 . . 119.9(2) ?
    C4 C3 H3 . . 120.1 ?
    C2 C3 H3 . . 120.1 ?
    C3 C4 C5 . . 120.2(2) ?
    C3 C4 H4 . . 119.9 ?
    C5 C4 H4 . . 119.9 ?
    C4 C5 C6 . . 120.5(2) ?
    C4 C5 H5 . . 119.7 ?
    C6 C5 H5 . . 119.7 ?
    C1 C6 C5 . . 118.5(2) ?
    C1 C6 C7 . . 120.3(2) ?
    C5 C6 C7 . . 121.1(2) ?
    O1 C7 C6 . . 108.36(18) ?
    O1 C7 H7A . . 110.0 ?
    C6 C7 H7A . . 110.0 ?
    O1 C7 H7B . . 110.0 ?
    C6 C7 H7B . . 110.0 ?
    H7A C7 H7B . . 108.4 ?
    O1 C8 C13 . . 115.02(16) ?
    O1 C8 C9 . . 124.57(17) ?
    C13 C8 C9 . . 120.41(17) ?
    C10 C9 C8 . . 118.43(17) ?
    C10 C9 H9 . . 120.8 ?
    C8 C9 H9 . . 120.8 ?
    C9 C10 C11 . . 122.83(17) ?
    C9 C10 H10 . . 118.6 ?
    C11 C10 H10 . . 118.6 ?
    C10 C11 C12 . . 117.51(16) ?
    C10 C11 C14 . . 119.64(16) ?
    C12 C11 C14 . . 122.83(16) ?
    O2 C12 C13 . . 117.94(16) ?
    O2 C12 C11 . . 121.75(16) ?
    C13 C12 C11 . . 120.31(17) ?
    C12 C13 C8 . . 120.48(17) ?
    C12 C13 H13 . . 119.8 ?
    C8 C13 H13 . . 119.8 ?
    N1 C14 C11 . . 123.42(16) ?
    N1 C14 H14 . . 118.3 ?
    C11 C14 H14 . . 118.3 ?
    N3 C15 N2 . . 117.71(15) ?
    N3 C15 S1 . . 123.80(14) ?
    N2 C15 S1 . . 118.49(13) ?
    N3 C16 H16A . . 109.5 ?
    N3 C16 H16B . . 109.5 ?
    H16A C16 H16B . . 109.5 ?
    N3 C16 H16C . . 109.5 ?
    H16A C16 H16C . . 109.5 ?
    H16B C16 H16C . . 109.5 ?
loop_
    _geom_torsion_atom_site_label_1
    _geom_torsion_atom_site_label_2
    _geom_torsion_atom_site_label_3
    _geom_torsion_atom_site_label_4
    _geom_torsion_site_symmetry_1
    _geom_torsion_site_symmetry_2
    _geom_torsion_site_symmetry_3
    _geom_torsion_site_symmetry_4
    _geom_torsion
    _geom_torsion_publ_flag
    C14 N1 N2 C15 . . . . -175.19(17) ?
    C6 C1 C2 C3 . . . . 0.5(5) ?
    C1 C2 C3 C4 . . . . -0.6(5) ?
    C2 C3 C4 C5 . . . . 0.3(4) ?
    C3 C4 C5 C6 . . . . 0.3(4) ?
    C2 C1 C6 C5 . . . . 0.0(5) ?
    C2 C1 C6 C7 . . . . -178.5(3) ?
    C4 C5 C6 C1 . . . . -0.4(4) ?
    C4 C5 C6 C7 . . . . 178.2(2) ?
    C8 O1 C7 C6 . . . . 179.20(17) ?
    C1 C6 C7 O1 . . . . -64.9(3) ?
    C5 C6 C7 O1 . . . . 116.6(2) ?
    C7 O1 C8 C13 . . . . 177.13(18) ?
    C7 O1 C8 C9 . . . . -2.6(3) ?
    O1 C8 C9 C10 . . . . 179.22(17) ?
    C13 C8 C9 C10 . . . . -0.5(3) ?
    C8 C9 C10 C11 . . . . -0.7(3) ?
    C9 C10 C11 C12 . . . . 0.6(3) ?
    C9 C10 C11 C14 . . . . 179.20(17) ?
    C10 C11 C12 O2 . . . . -178.94(17) ?
    C14 C11 C12 O2 . . . . 2.5(3) ?
    C10 C11 C12 C13 . . . . 0.7(3) ?
    C14 C11 C12 C13 . . . . -177.86(16) ?
    O2 C12 C13 C8 . . . . 177.77(17) ?
    C11 C12 C13 C8 . . . . -1.9(3) ?
    O1 C8 C13 C12 . . . . -177.96(16) ?
    C9 C8 C13 C12 . . . . 1.8(3) ?
    N2 N1 C14 C11 . . . . 177.22(16) ?
    C10 C11 C14 N1 . . . . -177.27(18) ?
    C12 C11 C14 N1 . . . . 1.2(3) ?
    C16 N3 C15 N2 . . . . -177.52(17) ?
    C16 N3 C15 S1 . . . . 2.4(3) ?
    N1 N2 C15 N3 . . . . -9.7(3) ?
    N1 N2 C15 S1 . . . . 170.34(14) ?
loop_
    _geom_hbond_atom_site_label_D
    _geom_hbond_atom_site_label_H
    _geom_hbond_atom_site_label_A
    _geom_hbond_site_symmetry_A
    _geom_hbond_distance_DH
    _geom_hbond_distance_HA
    _geom_hbond_distance_DA
    _geom_hbond_angle_DHA
    N3 H3' S1 1_545 0.871(9) 2.839(17) 3.4382(17) 127.4(16)
    N2 H2' O2 1_565 0.879(10) 2.48(2) 3.094(2) 127.0(19)
    N2 H2' S1 3_777 0.879(10) 2.774(17) 3.4850(17) 139(2)
    O2 H2A N1 . 0.840(10) 2.00(2) 2.690(2) 140(3)
    C2 H2 <i>Cg</i>2 3_756 0.93 2.93 3.6451(15) 135
_iucr_refine_instructions_details
;
TITL  P2(1)/n
CELL 0.71073 17.0127 5.9474 17.5418 90.000 117.565 90.000
ZERR 4.00 0.0023 0.0010 0.0035 0.000 0.007 0.000
LATT 1
SYMM -x+1/2, y+1/2, -z+1/2
SFAC C  H  N  O  S
UNIT 64 68 12 8 4
OMIT -1 0 1
L.S. 20
ACTA
BOND $H
FMAP 2
PLAN 7
SIZE 0.350 0.400 0.500
DFIX 0.84 0.01 O2 H2A
DFIX 0.88 0.01 N3 H3'
DFIX 0.88 0.01 N2 H2'
CONF
EQIV $1  x, y-1, z
EQIV $2  x, y+1, z
EQIV $3  -x+2, -y+2, -z+2
HTAB N3 S1_$1
HTAB N2 O2_$2
HTAB N2 S1_$3
HTAB O2 N1
HTAB
TEMP 23.000
WGHT    0.054100    0.574100
FVAR       0.13495
S1    5    1.136562    0.958731    1.101340    11.00000    0.06347    0.02820 =
         0.04625   -0.00905    0.00664    0.00237
O1    4    0.905358   -0.076498    0.572069    11.00000    0.07523    0.04236 =
         0.03366   -0.00725    0.01930    0.00064
O2    4    1.065213    0.119095    0.860834    11.00000    0.06434    0.04299 =
         0.03446    0.00002    0.01095    0.01579
N1    3    1.040729    0.529729    0.910656    11.00000    0.04661    0.02831 =
         0.03336   -0.00327    0.01609    0.00100
N2    3    1.052990    0.711106    0.964235    11.00000    0.05729    0.02678 =
         0.03576   -0.00341    0.01110    0.00798
N3    3    1.160188    0.525843    1.079798    11.00000    0.04712    0.02781 =
         0.03526   -0.00342    0.01188    0.00272
C1    1    0.903537   -0.286748    0.417719    11.00000    0.08982    0.09637 =
         0.10032   -0.05358    0.06455   -0.04579
AFIX  43
H1    2    0.954414   -0.198567    0.442442    11.00000   -1.20000
AFIX   0
C2    1    0.899776   -0.466102    0.366661    11.00000    0.10797    0.10705 =
         0.10805   -0.05229    0.07929   -0.03632
AFIX  43
H2    2    0.948124   -0.499247    0.357431    11.00000   -1.20000
AFIX   0
C3    1    0.825316   -0.595253    0.329596    11.00000    0.11020    0.05905 =
         0.05238   -0.01955    0.03859   -0.01588
AFIX  43
H3    2    0.822553   -0.715628    0.294600    11.00000   -1.20000
AFIX   0
C4    1    0.755163   -0.547928    0.343834    11.00000    0.07051    0.05402 =
         0.05835   -0.00881    0.01288   -0.01664
AFIX  43
H4    2    0.704404   -0.636456    0.318725    11.00000   -1.20000
AFIX   0
C5    1    0.758888   -0.369447    0.395282    11.00000    0.05537    0.05968 =
         0.05008   -0.00173    0.01487   -0.00298
AFIX  43
H5    2    0.710645   -0.338403    0.404931    11.00000   -1.20000
AFIX   0
C6    1    0.833407   -0.236498    0.432577    11.00000    0.06352    0.05334 =
         0.03463   -0.00767    0.02111   -0.00979
C7    1    0.837399   -0.037713    0.486537    11.00000    0.06945    0.05690 =
         0.03983   -0.00919    0.01791   -0.00254
AFIX  23
H7A   2    0.850413    0.097321    0.463455    11.00000   -1.20000
H7B   2    0.780782   -0.017551    0.486457    11.00000   -1.20000
AFIX   0
C8    1    0.920921    0.086584    0.631935    11.00000    0.05165    0.03776 =
         0.03250   -0.00302    0.02149   -0.00526
C9    1    0.877379    0.293157    0.614851    11.00000    0.05103    0.03971 =
         0.03071    0.00213    0.01135    0.00116
AFIX  43
H9    2    0.834738    0.329903    0.559499    11.00000   -1.20000
AFIX   0
C10   1    0.898930    0.441142    0.681681    11.00000    0.04742    0.03258 =
         0.03864    0.00274    0.01588    0.00501
AFIX  43
H10   2    0.870444    0.579765    0.670320    11.00000   -1.20000
AFIX   0
C11   1    0.961469    0.392692    0.765553    11.00000    0.04009    0.03094 =
         0.03333    0.00058    0.01694    0.00032
C12   1    1.004319    0.182688    0.780952    11.00000    0.04288    0.03501 =
         0.03197    0.00209    0.01718    0.00314
C13   1    0.984613    0.034073    0.714152    11.00000    0.05230    0.03257 =
         0.03900    0.00029    0.02203    0.00510
AFIX  43
H13   2    1.014458   -0.102486    0.724589    11.00000   -1.20000
AFIX   0
C14   1    0.981450    0.558207    0.832307    11.00000    0.04273    0.02988 =
         0.03480    0.00028    0.01536    0.00330
AFIX  43
H14   2    0.949764    0.692353    0.817829    11.00000   -1.20000
AFIX   0
C15   1    1.116695    0.715169    1.046576    11.00000    0.03936    0.02762 =
         0.03561   -0.00179    0.01462   -0.00034
C16   1    1.227807    0.505013    1.168492    11.00000    0.04413    0.03703 =
         0.04108    0.00087    0.00957    0.00457
AFIX 137
H16A  2    1.275939    0.605275    1.178823    11.00000   -1.50000
H16B  2    1.249320    0.353137    1.179332    11.00000   -1.50000
H16C  2    1.202925    0.542840    1.206038    11.00000   -1.50000
AFIX   0
H3'   2    1.145162    0.404929    1.048220    11.00000    0.04439
H2'   2    1.025332    0.837776    0.941860    11.00000    0.07329
H2A   2    1.076883    0.217833    0.898833    11.00000    0.09775
HKLF 4 1 1 0 0 0 1 0 0 0 1
REM  SAJ45 in P2(1)/n
REM R1 =  0.0428 for   2577 Fo > 4sig(Fo)  and  0.0719 for all   3827 data
REM    212 parameters refined using      3 restraints
END
WGHT      0.0530      0.5856
REM Highest difference peak  0.237,  deepest hole -0.240,  1-sigma level  0.044
Q1    1   1.0776  0.4187  0.9237  11.00000  0.05    0.24
Q2    1   1.0844  1.0030  1.0553  11.00000  0.05    0.21
Q3    1   0.9772  0.0823  0.7515  11.00000  0.05    0.21
Q4    1   0.8896  0.1710  0.6238  11.00000  0.05    0.20
Q5    1   0.8634 -0.4795  0.3402  11.00000  0.05    0.19
Q6    1   1.1296  0.8400  1.0655  11.00000  0.05    0.19
Q7    1   0.9771  0.4700  0.7954  11.00000  0.05    0.19
;
