# Supplementary material for: (E)-2-(4-Benz­yloxy-2-hy­droxy­benzyl­idene)-N-methyl­hydrazinecarbo­thio­amide
Source: Acta Crystallogr Sect E Struct Rep Online. 2014 Jan 8;70(Pt 2):o112–3. doi: 10.1107/S1600536813034892 (PMC3998281; doi:10.1107/S1600536813034892)
Supplement: Supplementary file 2 [file e-70-0o112-Isup2.hkl]

# 
# h,k,l, Fc-squared, Fo-squared, sigma(Fo-squared) and status flag 
# 
data_I
_shelx_title ' SAJ45 in P2(1)/n' 
_shelx_refln_list_code          4 
_shelx_F_calc_maximum      243.17 
_exptl_crystal_F_000       664.00 
_reflns_d_resolution_high  0.7528 
 
loop_ 
 _symmetry_equiv_pos_as_xyz 
 'x, y, z' 
 '-x+1/2, y+1/2, -z+1/2' 
 '-x, -y, -z' 
 'x-1/2, -y-1/2, z-1/2' 
 
_cell_length_a    17.0127 
_cell_length_b     5.9474 
_cell_length_c    17.5418 
_cell_angle_alpha  90.000 
_cell_angle_beta  117.565 
_cell_angle_gamma  90.000 
 
_shelx_F_squared_multiplier     1.000 
 
loop_ 
 _refln_index_h 
 _refln_index_k 
 _refln_index_l 
 _refln_F_squared_calc 
 _refln_F_squared_meas 
 _refln_F_squared_sigma 
 _refln_observed_status 
   4   0   0     2827.09     2977.19     60.68 o 
   6   0   0      127.22      156.66      5.44 o 
   8   0   0     1128.56     1130.78     22.91 o 
  10   0   0      523.93      448.63     17.57 o 
  12   0   0       26.53       10.98      5.49 o 
  14   0   0        8.62        2.20      4.94 o 
  16   0   0        0.21        2.20      4.94 o 
  18   0   0        3.71        1.65      6.59 o 
   1   1   0        0.09        0.66      0.21 o 
   2   1   0      866.26      888.60      9.04 o 
   3   1   0      150.65      164.27      2.70 o 
   4   1   0       16.45       13.57      0.98 o 
   5   1   0     1051.98     1096.71     13.01 o 
   6   1   0      103.55      101.61      2.62 o 
   7   1   0      586.09      584.82      9.34 o 
   8   1   0      207.46      203.76      5.71 o 
   9   1   0        0.24       -1.59      1.59 o 
  10   1   0      329.22      344.85     10.48 o 
  11   1   0       29.89       34.53      2.98 o 
  12   1   0        1.87       -0.55      1.93 o 
  13   1   0      153.58      170.35      6.05 o 
  14   1   0      190.29      215.78      7.18 o 
  15   1   0      528.43      565.16     12.69 o 
  16   1   0       10.69       17.74      3.20 o 
  17   1   0        6.75        4.48      2.86 o 
  18   1   0        0.26        1.03      4.61 o 
  19   1   0        7.52        3.29      5.44 o 
   0   2   0    12314.01    12095.46    276.21 o 
   1   2   0      896.76      912.24     16.21 o 
   2   2   0      140.72      121.28      1.64 o 
   3   2   0     1283.36     1352.40     17.01 o 
   4   2   0        3.58        0.90      0.97 o 
   5   2   0      290.92      292.31      4.61 o 
   6   2   0       92.93       88.05      2.76 o 
   7   2   0      362.51      419.86      7.34 o 
   8   2   0      258.40      232.47      5.27 o 
   9   2   0      188.80      171.49      4.79 o 
  10   2   0      258.61      266.94      7.37 o 
  11   2   0        2.91        5.84      2.10 o 
  12   2   0        8.33       10.12      2.50 o 
  13   2   0        4.04        0.99      2.26 o 
  14   2   0       14.78       22.58      3.31 o 
  15   2   0       91.45       94.16      5.48 o 
  16   2   0       97.32       90.94      6.55 o 
  17   2   0       96.86       83.85      5.64 o 
  18   2   0       44.59       49.11      6.79 o 
  19   2   0        0.12       -5.49      5.49 o 
   1   3   0       12.79       11.28      1.74 o 
   2   3   0      350.29      375.94      5.87 o 
   3   3   0      713.73      736.05      8.11 o 
   4   3   0      449.66      443.53      5.94 o 
   5   3   0      465.70      510.99      7.00 o 
   6   3   0       18.07        8.50      1.43 o 
   7   3   0      466.57      424.23      8.63 o 
   8   3   0      343.53      362.78      7.07 o 
   9   3   0        1.13        1.52      1.49 o 
  10   3   0        4.75        4.24      1.84 o 
  11   3   0      182.55      185.38      5.55 o 
  12   3   0        5.19        1.14      2.17 o 
  13   3   0       59.04       62.62      4.51 o 
  14   3   0       22.68       15.17      4.09 o 
  15   3   0       37.47       42.57      5.15 o 
  16   3   0        4.10        3.82      3.82 o 
  17   3   0        0.33        2.50      3.82 o 
  18   3   0       14.54       10.43      6.59 o 
   0   4   0     1007.44      992.26     29.65 o 
   1   4   0       10.85        7.41      2.72 o 
   2   4   0       67.09       57.15      2.18 o 
   3   4   0      399.41      405.33      6.79 o 
   4   4   0      332.99      343.33      6.95 o 
   5   4   0      364.74      323.78      9.55 o 
   6   4   0      307.30      302.51      5.66 o 
   7   4   0        2.39       -0.56      1.19 o 
   8   4   0      220.52      216.61      4.77 o 
   9   4   0      351.22      341.75      7.17 o 
  10   4   0       37.74       29.75      3.27 o 
  11   4   0      109.54      100.06      6.79 o 
  12   4   0       25.23       28.41      4.27 o 
  13   4   0      131.67      128.83      7.74 o 
  14   4   0        0.00        5.00      3.43 o 
  15   4   0       10.31       12.42      4.06 o 
  16   4   0        4.69       14.85      4.61 o 
  17   4   0      115.46      102.39      8.13 o 
   1   5   0      177.94      171.23      7.95 o 
   2   5   0      731.91      700.59     21.69 o 
   3   5   0        8.39        4.22      1.82 o 
   4   5   0       11.83       13.37      1.97 o 
   5   5   0      416.66      404.01      8.54 o 
   6   5   0       80.67       74.92      5.54 o 
   7   5   0      325.78      321.20     10.55 o 
   8   5   0       13.71       16.80      5.22 o 
   9   5   0        3.07        1.61      2.89 o 
  10   5   0       69.63       70.72      5.93 o 
  11   5   0        9.82       12.55      6.31 o 
  12   5   0       91.49       87.25      6.96 o 
  13   5   0        0.71        3.57      3.88 o 
  14   5   0       16.71       17.15      4.84 o 
  15   5   0        0.58       -0.77      3.82 o 
   0   6   0       58.82       58.21      8.24 o 
   1   6   0       13.19        5.17      6.04 o 
   2   6   0       29.71       35.46      7.96 o 
   3   6   0       35.36       40.09      7.69 o 
   4   6   0       94.43       82.42     11.53 o 
   5   6   0       63.21       63.55      4.67 o 
   6   6   0       35.81       49.60      4.87 o 
   7   6   0       11.20        9.51      3.55 o 
   8   6   0       11.77       15.30      3.95 o 
   9   6   0       35.03       36.01      4.87 o 
  10   6   0        9.00        6.97      3.84 o 
  11   6   0        8.60        4.29      4.06 o 
  12   6   0        0.42        0.84      4.06 o 
  13   6   0       27.33       34.59      8.79 o 
   1   7   0       19.18       30.17      5.62 o 
   2   7   0      246.85      258.09     16.47 o 
   3   7   0       14.84       14.28      7.14 o 
   4   7   0        6.20        7.14      6.04 o 
   5   7   0        8.14        7.69      6.04 o 
   6   7   0       61.00       73.58     10.98 o 
   7   7   0        0.07       -4.94      5.49 o 
   8   7   0       32.84       39.54      9.34 o 
   9   7   0        4.06        6.04      6.59 o 
 -19   0   1        1.75       -1.10      6.04 o 
 -17   0   1        3.61        7.14      6.04 o 
 -15   0   1      502.20      550.77     23.06 o 
 -13   0   1       84.69       86.21      8.79 o 
 -11   0   1      347.37      331.67     14.83 o 
  -9   0   1       30.25       29.65      4.39 o 
  -7   0   1       74.83       85.95      4.27 o 
  -5   0   1       19.46       14.14      1.94 o 
  -3   0   1    11159.96    10730.75    181.91 o 
   1   0   1       12.82       -0.39      0.39 o 
   3   0   1       24.32       26.32      2.47 o 
   5   0   1     2964.33     2942.01     51.64 o 
   7   0   1     1227.39     1228.40     24.07 o 
   9   0   1     1423.26     1525.45     42.83 o 
  11   0   1     3249.43     3408.93     88.96 o 
  13   0   1        9.61        8.24      4.94 o 
  15   0   1        3.71        3.84      5.49 o 
  17   0   1        0.03        8.24      6.59 o 
  19   0   1        0.05       -6.04      6.04 o 
 -20   1   1        4.60       11.26      5.82 o 
 -19   1   1        1.01       -4.66      4.66 o 
 -18   1   1       10.44       10.16      5.05 o 
 -17   1   1       58.97       66.75      4.79 o 
 -16   1   1      282.86      316.84      9.11 o 
 -15   1   1       55.83       62.36      4.39 o 
 -14   1   1       14.02       14.54      2.79 o 
 -13   1   1        0.44        4.71      2.33 o 
 -12   1   1      115.67      124.29      4.92 o 
 -11   1   1        1.14        3.46      1.93 o 
 -10   1   1       11.10       10.25      1.93 o 
  -9   1   1        7.23        5.84      1.56 o 
  -8   1   1      761.24      757.54     11.28 o 
  -7   1   1      107.82      100.45      4.00 o 
  -6   1   1     1940.35     1926.81     21.78 o 
  -5   1   1      329.10      287.52      4.46 o 
  -4   1   1      589.52      620.70      6.33 o 
  -3   1   1      777.00      740.90      7.76 o 
  -2   1   1       58.87       53.10      1.01 o 
  -1   1   1      341.54      283.82      3.36 o 
   0   1   1      373.85      283.80      3.74 o 
   1   1   1    12845.92    12487.90    124.34 o 
   2   1   1     2450.73     2618.15     31.42 o 
   3   1   1      611.99      616.80      8.51 o 
   4   1   1      429.20      444.08      6.86 o 
   5   1   1      333.38      353.67      6.04 o 
   6   1   1       46.91       35.46      3.49 o 
   7   1   1       19.20       18.07      1.99 o 
   8   1   1      525.42      573.54     14.82 o 
   9   1   1      264.26      301.56     14.28 o 
  10   1   1       17.78       12.19      3.84 o 
  11   1   1        0.01        1.37      2.72 o 
  12   1   1       18.89       18.39      4.39 o 
  13   1   1        8.57       13.91      4.06 o 
  14   1   1      100.05      102.82      9.61 o 
  15   1   1        4.72        3.73      2.79 o 
  16   1   1       13.43       16.17      5.24 o 
  17   1   1        1.93       -1.89      2.79 o 
  18   1   1       36.51       34.06      7.96 o 
  19   1   1        0.02       -2.47      4.66 o 
 -19   2   1        0.45        4.39      7.14 o 
 -18   2   1        0.13        3.59      4.22 o 
 -17   2   1        2.72        9.61      3.13 o 
 -16   2   1       12.29        8.73      3.05 o 
 -15   2   1      167.10      173.87      6.85 o 
 -14   2   1      143.15      149.20      5.98 o 
 -13   2   1       42.40       34.16      3.39 o 
 -12   2   1        4.30        3.83      1.99 o 
 -11   2   1      221.64      210.46      6.22 o 
 -10   2   1      155.92      138.26      6.58 o 
  -9   2   1        5.07        2.92      1.49 o 
  -8   2   1       76.93       96.90      3.34 o 
  -7   2   1     1512.70     1681.04     21.96 o 
  -6   2   1     2265.16     2541.23     25.73 o 
  -5   2   1       45.62       59.96      1.90 o 
  -4   2   1     2185.23     2247.05     22.48 o 
  -3   2   1      136.35      167.88      3.38 o 
  -2   2   1       48.14       39.12      1.01 o 
  -1   2   1     1964.77     2119.63     25.60 o 
   0   2   1     1206.98     1234.79     15.43 o 
   1   2   1      717.76      724.17      7.67 o 
   2   2   1      888.02      875.80     11.25 o 
   3   2   1     2736.17     2831.81     34.39 o 
   4   2   1      340.37      362.76      5.25 o 
   5   2   1      618.84      663.68      8.74 o 
   6   2   1       69.06       49.58      2.39 o 
   7   2   1      736.37      746.41     11.38 o 
   8   2   1        0.63       -0.19      1.29 o 
   9   2   1      211.84      216.79      5.46 o 
  10   2   1       16.68       14.51      2.42 o 
  11   2   1      388.24      387.32      9.25 o 
  12   2   1      125.07      128.05      5.41 o 
  13   2   1        0.06       -0.04      2.50 o 
  14   2   1      160.47      171.49      6.95 o 
  15   2   1      110.99      126.57      6.38 o 
  16   2   1       74.47       77.82      5.64 o 
  17   2   1       23.25       23.78      3.93 o 
  18   2   1        0.93       -3.29      6.04 o 
 -18   3   1        0.33       -0.63      3.95 o 
 -17   3   1        6.07        2.44      4.67 o 
 -16   3   1       87.15      107.85      7.50 o 
 -15   3   1        0.02        2.65      3.28 o 
 -14   3   1       28.33       23.03      3.35 o 
 -13   3   1       36.36       40.11      3.78 o 
 -12   3   1       70.88       70.42      4.44 o 
 -11   3   1      108.16      106.26      4.37 o 
 -10   3   1       53.77       46.10      3.56 o 
  -9   3   1      408.34      422.79     10.95 o 
  -8   3   1      558.76      521.30      8.92 o 
  -7   3   1        8.03        2.80      1.11 o 
  -6   3   1       81.49       76.89      2.46 o 
  -5   3   1       75.80       75.05      2.21 o 
  -4   3   1        0.37       -0.50      0.50 o 
  -3   3   1       16.09       27.32      1.11 o 
  -2   3   1      568.63      590.52      8.33 o 
  -1   3   1       78.48      106.89      2.46 o 
   0   3   1      282.84      330.43      6.38 o 
   1   3   1      667.00      695.72      9.45 o 
   2   3   1      360.54      386.54      6.06 o 
   3   3   1        2.83        2.35      0.67 o 
   4   3   1     1517.09     1551.81     19.90 o 
   5   3   1     1316.40     1352.05     16.10 o 
   6   3   1        2.53        0.92      1.21 o 
   7   3   1      188.21      196.40      4.87 o 
   8   3   1       10.18       11.44      1.84 o 
   9   3   1       45.35       43.65      2.75 o 
  10   3   1       53.91       57.25      3.29 o 
  11   3   1       45.17       51.63      3.80 o 
  12   3   1      114.90      103.82      5.24 o 
  13   3   1        8.16        7.50      3.19 o 
  14   3   1       82.33       79.17      5.24 o 
  15   3   1       14.77       16.97      4.22 o 
  16   3   1        0.00       -0.43      3.43 o 
  17   3   1        2.12       -0.27      3.82 o 
  18   3   1       10.43       10.98      6.04 o 
 -17   4   1        9.99       11.20      9.88 o 
 -16   4   1        0.71       -1.99      3.84 o 
 -15   4   1        8.34        5.09      3.67 o 
 -14   4   1       17.13       18.14      4.27 o 
 -13   4   1        5.40        3.84      3.49 o 
 -12   4   1       19.45       19.72      4.06 o 
 -11   4   1      177.49      160.90      7.77 o 
 -10   4   1      295.18      287.34      6.71 o 
  -9   4   1       53.26       49.65      3.03 o 
  -8   4   1      126.40      124.28      3.62 o 
  -7   4   1        0.03       -0.43      1.13 o 
  -6   4   1      483.93      508.13      8.04 o 
  -5   4   1      116.87      100.73      2.39 o 
  -4   4   1       48.09       38.59      2.18 o 
  -3   4   1      178.63      194.14      4.14 o 
  -2   4   1      915.12      922.47     15.22 o 
  -1   4   1      853.48      864.35     16.87 o 
   0   4   1      362.15      361.78      9.34 o 
   1   4   1        1.70       -1.30      1.30 o 
   2   4   1      578.99      562.09      8.54 o 
   3   4   1       15.21       15.93      1.78 o 
   4   4   1        0.20       -0.67      1.19 o 
   5   4   1       33.32       27.75      2.14 o 
   6   4   1       93.62       74.91      2.64 o 
   7   4   1       62.71       44.16      2.25 o 
   8   4   1       49.22       46.89      4.04 o 
   9   4   1       12.19        4.14      2.42 o 
  10   4   1        2.65        3.62      3.29 o 
  11   4   1       63.38       56.84      5.44 o 
  12   4   1       41.05       39.39      6.86 o 
  13   4   1       14.72       10.96      4.06 o 
  14   4   1        4.48        6.09      4.06 o 
  15   4   1       12.45       13.73      6.31 o 
  16   4   1       26.10       36.20      5.77 o 
 -15   5   1        1.31       -1.07      3.82 o 
 -14   5   1        0.12        6.59      4.27 o 
 -13   5   1       41.37       43.11      5.44 o 
 -12   5   1       22.92       15.27      4.06 o 
 -11   5   1        1.79       -1.65      3.11 o 
 -10   5   1      104.53       96.14      6.72 o 
  -9   5   1       19.27       25.49      4.22 o 
  -8   5   1      305.07      288.01      9.85 o 
  -7   5   1       70.83       64.27      4.98 o 
  -6   5   1       12.91       10.58      3.03 o 
  -5   5   1       91.58       93.78      4.82 o 
  -4   5   1       22.55       20.52      1.96 o 
  -3   5   1     1685.51     1685.52     26.43 o 
  -2   5   1        0.47       -2.33      2.49 o 
  -1   5   1      260.62      249.77      9.51 o 
   0   5   1       88.22       70.80      6.01 o 
   1   5   1      777.56      761.82     18.44 o 
   2   5   1       12.33       12.85      1.57 o 
   3   5   1        1.41        0.92      2.37 o 
   4   5   1      482.84      470.87      9.90 o 
   5   5   1      898.17      911.71     19.86 o 
   6   5   1       79.60       69.35      5.39 o 
   7   5   1      199.62      184.97      7.78 o 
   8   5   1        5.90        8.97      3.43 o 
   9   5   1      106.37      112.64      7.11 o 
  10   5   1       44.50       40.80      5.00 o 
  11   5   1       33.23       29.99      4.61 o 
  12   5   1        1.85        2.77      4.67 o 
  13   5   1       31.74       34.19      5.44 o 
  14   5   1       49.42       61.58      6.60 o 
  15   5   1        0.46        2.20      5.49 o 
 -13   6   1        0.17        0.52      4.06 o 
 -12   6   1        0.20       -1.42      3.67 o 
 -11   6   1        4.27        2.33      3.82 o 
 -10   6   1       95.70       98.73      7.35 o 
  -9   6   1        0.64        0.06      3.28 o 
  -8   6   1       57.98       44.40      5.15 o 
  -7   6   1        0.33       -0.24      3.03 o 
  -6   6   1      500.87      499.20     17.57 o 
  -5   6   1       31.04       42.85      4.24 o 
  -4   6   1      319.16      327.55      8.33 o 
  -3   6   1      264.15      258.36     10.67 o 
  -2   6   1       11.24        6.04      3.88 o 
  -1   6   1       78.39       79.25      6.79 o 
   0   6   1      192.56      185.64      9.12 o 
   1   6   1       24.14       26.61      4.84 o 
   2   6   1      245.09      242.71     14.83 o 
   3   6   1       15.76        5.49      4.94 o 
   4   6   1       12.17        6.85      2.89 o 
   5   6   1       10.17       10.07      2.95 o 
   6   6   1        1.16        3.78      3.15 o 
   7   6   1        7.18       -0.97      3.15 o 
   8   6   1       72.82       88.27      6.59 o 
   9   6   1        1.77       -2.75      3.11 o 
  10   6   1        6.60        2.28      3.82 o 
  11   6   1       15.55       19.43      4.66 o 
  12   6   1       41.68       47.67      6.18 o 
  -9   7   1        0.15        0.08      5.22 o 
  -8   7   1        0.91       -1.10      6.04 o 
  -7   7   1       47.86       37.89      8.79 o 
  -6   7   1       31.26       40.63      8.79 o 
  -5   7   1       45.22       45.03      8.79 o 
  -4   7   1        4.95       -1.10      4.94 o 
  -3   7   1      277.30      269.47     18.40 o 
  -2   7   1       13.77       14.55      4.66 o 
  -1   7   1       30.46       27.94      6.04 o 
   0   7   1       18.92       20.29      5.05 o 
   1   7   1      184.63      197.68     14.28 o 
   2   7   1       55.40       54.91      9.88 o 
   3   7   1        0.08       -4.39      4.94 o 
   4   7   1        0.50       -3.84      5.49 o 
   5   7   1       52.88       50.52      9.34 o 
   6   7   1        5.48       10.43      7.14 o 
   7   7   1      173.36      212.51     15.92 o 
   8   7   1       36.40       31.30      8.79 o 
 -20   0   2        1.73       -5.49      6.59 o 
 -18   0   2       26.89       23.06      7.69 o 
 -16   0   2        1.36        3.16      2.83 o 
 -14   0   2       67.22       57.29      6.31 o 
 -12   0   2      231.15      221.84     12.63 o 
 -10   0   2        0.15        1.65      3.29 o 
  -8   0   2      217.26      198.36     11.53 o 
  -6   0   2     2530.28     2636.88     46.59 o 
  -4   0   2    59131.78    54507.94    914.41 o 
  -2   0   2      137.98       68.94      1.94 o 
   2   0   2     6012.78     6068.32    144.97 o 
   4   0   2      173.12      171.47      5.05 o 
   6   0   2      946.48      895.99     22.79 o 
   8   0   2     1409.09     1439.79     40.63 o 
  10   0   2     1553.89     1615.51     46.13 o 
  12   0   2       50.22       52.72      7.14 o 
  14   0   2       84.28       68.64      9.34 o 
  16   0   2        0.33       -4.94      4.94 o 
  18   0   2        1.25        9.34      7.14 o 
 -20   1   2        6.79       12.90      5.82 o 
 -19   1   2       55.96       80.89      8.13 o 
 -18   1   2       11.87       14.12      4.84 o 
 -17   1   2        9.93        6.02      4.45 o 
 -16   1   2        1.45        3.99      2.94 o 
 -15   1   2      155.06      167.52      6.26 o 
 -14   1   2      260.84      275.88      7.79 o 
 -13   1   2      659.97      660.99     14.66 o 
 -12   1   2       10.06        6.80      2.38 o 
 -11   1   2      114.01      104.37      5.83 o 
 -10   1   2       96.90      110.42      3.78 o 
  -9   1   2      921.09      904.25     17.75 o 
  -8   1   2       45.18       31.07      2.16 o 
  -7   1   2       10.21        8.94      1.16 o 
  -6   1   2       94.20      122.05      2.38 o 
  -5   1   2     8325.38     8459.56     74.83 o 
  -4   1   2      494.43      440.60      4.13 o 
  -3   1   2     1014.39     1042.63      9.16 o 
  -2   1   2        1.29        5.64      0.53 o 
  -1   1   2     2137.46     2092.03     18.88 o 
   0   1   2      675.70      625.36      7.27 o 
   1   1   2     6252.57     5893.54    230.69 o 
   2   1   2        6.34        7.22      0.82 o 
   3   1   2     3832.82     3974.34     48.18 o 
   4   1   2      134.16      146.50      3.29 o 
   5   1   2     2283.28     2314.88     29.44 o 
   6   1   2       43.95       59.41      2.75 o 
   7   1   2       88.60      104.66      4.35 o 
   8   1   2        0.24       -1.59      1.59 o 
   9   1   2      279.36      281.49     10.71 o 
  10   1   2       49.72       43.85      4.45 o 
  11   1   2      250.97      239.79     11.81 o 
  12   1   2       18.78       10.98      3.49 o 
  13   1   2      300.43      292.50     11.26 o 
  14   1   2        2.32       -0.82      3.88 o 
  15   1   2        0.31       -2.40      2.40 o 
  16   1   2        6.48        5.45      2.98 o 
  17   1   2        5.14        2.62      3.13 o 
  18   1   2        7.90        2.20      4.66 o 
 -20   2   2        1.25       10.43      7.69 o 
 -19   2   2        9.08        3.84      6.59 o 
 -18   2   2        7.33        5.11      4.45 o 
 -17   2   2        0.98       -2.22      2.73 o 
 -16   2   2       27.16       30.57      3.71 o 
 -15   2   2       23.20       24.70      3.31 o 
 -14   2   2       38.33       31.03      3.31 o 
 -13   2   2        2.21       -1.46      1.99 o 
 -12   2   2      165.09      161.42      5.96 o 
 -11   2   2       73.90       82.42      3.67 o 
 -10   2   2      118.77      123.63      4.07 o 
  -9   2   2       72.38       84.79      2.73 o 
  -8   2   2      219.46      222.83      4.23 o 
  -7   2   2        0.11        1.12      1.02 o 
  -6   2   2        3.76        3.59      0.81 o 
  -5   2   2     1271.11     1403.25     12.66 o 
  -4   2   2     3550.27     3658.79     33.05 o 
  -3   2   2      343.10      313.88      3.43 o 
  -2   2   2      297.09      306.35      3.50 o 
  -1   2   2     2785.79     2790.77     25.23 o 
   0   2   2      808.57      834.75      9.61 o 
   1   2   2     3824.42     3779.04     40.30 o 
   2   2   2     1873.83     1927.68     23.81 o 
   3   2   2       37.26       35.41      1.45 o 
   4   2   2      397.03      403.26      5.84 o 
   5   2   2      430.93      423.40      6.43 o 
   6   2   2     1293.00     1246.49     17.15 o 
   7   2   2        0.35       -0.46      1.21 o 
   8   2   2      233.59      229.73      5.48 o 
   9   2   2      136.81      148.72      4.62 o 
  10   2   2      449.82      450.50     10.11 o 
  11   2   2       81.72       87.90      7.11 o 
  12   2   2      363.26      402.30     10.21 o 
  13   2   2        5.10       11.82      2.91 o 
  14   2   2       46.19       49.63      7.69 o 
  15   2   2        7.01        9.62      3.13 o 
  16   2   2       39.64       43.57      4.69 o 
  17   2   2        0.31        2.22      3.06 o 
  18   2   2       29.91       30.75      8.79 o 
 -19   3   2       12.08        6.04      7.69 o 
 -18   3   2        0.17       -5.49      5.49 o 
 -17   3   2       46.98       56.27      5.79 o 
 -16   3   2        1.06        2.87      3.43 o 
 -15   3   2        5.54        3.96      3.26 o 
 -14   3   2       15.89       15.24      2.98 o 
 -13   3   2       14.27       17.54      3.02 o 
 -12   3   2        1.54        0.42      1.84 o 
 -11   3   2        3.67        3.91      1.89 o 
 -10   3   2      184.41      175.62      5.07 o 
  -9   3   2      309.81      329.17      6.04 o 
  -8   3   2       35.41       37.53      2.14 o 
  -7   3   2       10.16        4.91      1.23 o 
  -6   3   2      194.62      238.71      4.82 o 
  -5   3   2      101.41       89.35      2.17 o 
  -4   3   2      283.71      245.82      3.65 o 
  -3   3   2      137.37      145.45      2.41 o 
  -2   3   2        0.95       -0.04      0.60 o 
  -1   3   2      724.40      732.27     10.17 o 
   0   3   2     1852.91     1872.26     23.18 o 
   1   3   2       80.85      100.54      1.95 o 
   2   3   2     1268.34     1410.04     15.79 o 
   3   3   2     1077.28     1038.76     13.90 o 
   4   3   2     2490.58     2680.87     29.81 o 
   5   3   2       18.25       27.94      1.98 o 
   6   3   2        0.19       -1.21      1.21 o 
   7   3   2       10.46       12.14      1.77 o 
   8   3   2       45.06       45.99      2.87 o 
   9   3   2       20.74       20.46      2.26 o 
  10   3   2      283.51      271.79      7.71 o 
  11   3   2        0.47        2.10      2.31 o 
  12   3   2       67.55       65.95      4.73 o 
  13   3   2      120.80      121.35      6.09 o 
  14   3   2       19.84       22.91      4.61 o 
  15   3   2       15.24       21.97      4.61 o 
  16   3   2       42.83       49.68      5.79 o 
  17   3   2        0.35        1.65      3.95 o 
 -18   4   2        6.39        2.75      5.49 o 
 -17   4   2        1.03       -2.83      3.82 o 
 -16   4   2        5.84        9.74      4.35 o 
 -15   4   2       87.25       84.66     13.73 o 
 -14   4   2        0.41       -0.55      4.94 o 
 -13   4   2        1.70       -1.13      3.03 o 
 -12   4   2      136.77      139.29      7.56 o 
 -11   4   2       79.16       67.72      4.42 o 
 -10   4   2      195.12      170.68      5.05 o 
  -9   4   2       22.07       22.59      2.09 o 
  -8   4   2      112.33       93.94      3.24 o 
  -7   4   2      442.27      466.64      8.12 o 
  -6   4   2       17.09       12.12      1.61 o 
  -5   4   2      163.56      143.26      2.77 o 
  -4   4   2      283.47      286.19      5.44 o 
  -3   4   2      146.38      141.06      2.82 o 
  -2   4   2     1445.59     1502.47     23.44 o 
  -1   4   2      129.46      117.30      3.82 o 
   0   4   2      657.11      661.92     11.55 o 
   1   4   2      613.72      565.49      8.53 o 
   2   4   2      518.82      493.97      8.94 o 
   3   4   2       42.46       31.50      2.14 o 
   4   4   2      103.63       95.22      2.21 o 
   5   4   2      192.56      177.96      4.83 o 
   6   4   2      414.84      378.70      7.16 o 
   7   4   2       55.51       57.74      3.00 o 
   8   4   2        4.08        3.48      2.17 o 
   9   4   2       73.37       64.11      5.39 o 
  10   4   2       24.86       22.03      4.06 o 
  11   4   2       67.88       63.45      5.79 o 
  12   4   2        6.75        9.10      4.39 o 
  13   4   2      166.80      172.25      9.12 o 
  14   4   2       23.75       29.05      5.05 o 
  15   4   2       33.70       41.90      6.59 o 
  16   4   2        5.98        4.61      4.67 o 
 -16   5   2        5.96        7.69      4.22 o 
 -15   5   2        0.27        1.07      3.67 o 
 -14   5   2       77.20       80.81      7.96 o 
 -13   5   2        1.14        3.12      3.67 o 
 -12   5   2        2.91        8.18      3.67 o 
 -11   5   2       15.15       16.68      4.06 o 
 -10   5   2      255.44      239.53      9.85 o 
  -9   5   2        0.41        3.04      3.15 o 
  -8   5   2       79.93       80.52      5.79 o 
  -7   5   2        4.32        3.29      2.89 o 
  -6   5   2       15.03       12.93      2.04 o 
  -5   5   2       28.38       28.27      2.24 o 
  -4   5   2      327.63      296.00      4.91 o 
  -3   5   2       41.99       38.99      3.01 o 
  -2   5   2      629.46      646.56     29.65 o 
  -1   5   2      143.00      135.14      7.38 o 
   0   5   2       60.84       55.78      4.58 o 
   1   5   2      929.89      907.64     15.76 o 
   2   5   2      478.70      492.38      9.12 o 
   3   5   2      641.24      613.51     11.20 o 
   4   5   2      162.67      175.88     26.63 o 
   5   5   2       12.73        3.84      2.74 o 
   6   5   2        2.49       -2.20      2.33 o 
   7   5   2       47.91       40.98      4.35 o 
   8   5   2      348.54      324.03     10.79 o 
   9   5   2        3.46        5.20      3.28 o 
  10   5   2       33.49       39.32      5.00 o 
  11   5   2        5.21        2.97      3.28 o 
  12   5   2       36.20       40.90      5.44 o 
  13   5   2       63.94       59.03      6.60 o 
  14   5   2        0.73        4.94      4.27 o 
 -13   6   2       10.82        2.35      4.22 o 
 -12   6   2       43.03       50.60      5.93 o 
 -11   6   2       39.25       52.50      5.93 o 
 -10   6   2       65.45       78.53      6.86 o 
  -9   6   2       64.20       55.62      5.67 o 
  -8   6   2      118.21      114.26      7.50 o 
  -7   6   2      517.87      535.82     25.53 o 
  -6   6   2        0.07        4.38      2.10 o 
  -5   6   2        1.99        2.03      2.33 o 
  -4   6   2        6.53        1.97      2.64 o 
  -3   6   2        4.65       -0.55      3.49 o 
  -2   6   2       33.44       33.94      5.05 o 
  -1   6   2      452.22      448.36     14.37 o 
   0   6   2        0.01       -0.55      3.49 o 
   1   6   2      138.06      123.55     10.98 o 
   2   6   2       19.21       15.92      6.04 o 
   3   6   2      173.45      196.28      6.64 o 
   4   6   2       21.05       13.57      2.89 o 
   5   6   2      207.48      201.88      8.13 o 
   6   6   2        8.41        6.04      3.24 o 
   7   6   2        0.49        3.36      3.24 o 
   8   6   2       14.63        7.25      3.55 o 
   9   6   2        0.36       -3.10      3.15 o 
  10   6   2        0.17       -3.11      3.11 o 
  11   6   2       55.56       65.36      7.96 o 
  12   6   2        1.59        2.75      6.59 o 
 -10   7   2       49.69       57.66      9.88 o 
  -9   7   2        6.23        1.80      3.95 o 
  -8   7   2        5.28        8.24      7.14 o 
  -7   7   2        0.34       -4.94      5.49 o 
  -6   7   2       12.74       20.32      7.69 o 
  -5   7   2        5.11        5.49      6.04 o 
  -4   7   2      126.00      134.10      9.07 o 
  -3   7   2        3.65        3.02      4.27 o 
  -2   7   2      263.24      292.50     25.53 o 
  -1   7   2       25.64       21.87      8.24 o 
   0   7   2       47.09       46.68      8.79 o 
   1   7   2       29.34       29.65      7.69 o 
   2   7   2       19.97       18.67      7.69 o 
   3   7   2        0.07       -3.84      4.94 o 
   4   7   2      103.72       89.51     11.53 o 
   5   7   2       13.77       10.98      7.14 o 
   6   7   2       23.77       31.85      8.24 o 
   7   7   2       11.00        7.14      6.04 o 
   8   7   2      188.04      211.96     15.92 o 
 -21   0   3        0.05       -4.94      7.14 o 
 -19   0   3       22.47       21.42      7.69 o 
 -17   0   3      141.72      172.97     14.28 o 
 -15   0   3       24.31       26.70      3.32 o 
 -13   0   3      698.82      707.14     15.30 o 
 -11   0   3      239.99      222.51     12.36 o 
  -9   0   3      328.74      339.77      6.73 o 
  -7   0   3     3702.18     3669.55    226.94 o 
  -5   0   3    37185.77    36714.68    619.90 o 
  -3   0   3        0.75       -0.27      0.55 o 
  -1   0   3      382.14      377.90      6.02 o 
   1   0   3       76.31       73.91      2.72 o 
   3   0   3      982.66     1016.71     19.41 o 
   5   0   3     3789.46     3923.18     68.73 o 
   7   0   3      800.31      889.02     27.46 o 
   9   0   3        6.26       -1.10      4.39 o 
  11   0   3       19.17        7.14      4.94 o 
  13   0   3        0.90       -2.75      4.94 o 
  15   0   3       74.10       90.60     10.98 o 
  17   0   3       25.05       19.22      7.69 o 
 -20   1   3      199.40      242.02     15.10 o 
 -19   1   3       55.45       49.16      6.99 o 
 -18   1   3       32.34       38.81      6.01 o 
 -17   1   3        3.87       10.03      4.45 o 
 -16   1   3        9.29       13.37      2.86 o 
 -15   1   3        2.42        6.12      2.70 o 
 -14   1   3        2.04        1.15      2.58 o 
 -13   1   3        0.25       -1.83      1.83 o 
 -12   1   3       61.70       64.90      5.59 o 
 -11   1   3        0.19       -1.75      1.75 o 
 -10   1   3      948.72      964.42     14.11 o 
  -9   1   3       67.20       57.98      3.17 o 
  -8   1   3      170.63      176.79      3.93 o 
  -7   1   3        0.96       -0.90      0.92 o 
  -6   1   3        7.04       21.16      1.33 o 
  -5   1   3     3515.42     3308.79     26.28 o 
  -4   1   3    17528.21    17741.64    131.29 o 
  -3   1   3    17997.99    18040.26    141.38 o 
  -2   1   3    10069.36    10537.61     82.47 o 
  -1   1   3      948.60      985.81     10.35 o 
   0   1   3     5347.32     5362.79     57.21 o 
   1   1   3     3459.54     3542.83     42.82 o 
   2   1   3      896.29      980.87     13.04 o 
   3   1   3      338.71      400.48      6.45 o 
   4   1   3      188.93      183.70      4.04 o 
   5   1   3      141.20      177.55      4.94 o 
   6   1   3      294.75      290.44      6.86 o 
   7   1   3      176.44      190.46      7.01 o 
   8   1   3        9.39       12.87      2.89 o 
   9   1   3        0.46        1.06      2.50 o 
  10   1   3       76.55       64.70     10.43 o 
  11   1   3       12.60       10.43      3.49 o 
  12   1   3        4.31       -3.28      3.28 o 
  13   1   3        3.31        0.27      3.88 o 
  14   1   3       60.43       57.88      6.40 o 
  15   1   3        1.79       -2.94      4.67 o 
  16   1   3       33.17       40.68      4.60 o 
  17   1   3        8.32        9.60      3.56 o 
  18   1   3        1.56       -3.80      4.45 o 
 -20   2   3        0.19       -6.04      6.59 o 
 -19   2   3        1.02       -5.49      5.49 o 
 -18   2   3       15.86       10.00      8.51 o 
 -17   2   3        5.28        4.17      2.79 o 
 -16   2   3       13.73        8.84      2.79 o 
 -15   2   3       43.38       41.25      3.79 o 
 -14   2   3        0.20       -1.93      1.93 o 
 -13   2   3        8.34        5.22      2.27 o 
 -12   2   3       90.40       83.46      3.25 o 
 -11   2   3        0.00       -0.51      1.13 o 
 -10   2   3      113.03      136.72      3.53 o 
  -9   2   3        0.05       -0.62      0.98 o 
  -8   2   3      209.58      215.29      3.82 o 
  -7   2   3       80.61       79.09      2.10 o 
  -6   2   3       89.18       97.35      1.96 o 
  -5   2   3     2531.00     2488.40     37.27 o 
  -4   2   3      820.31      835.23      7.93 o 
  -3   2   3     1111.30     1027.33      9.36 o 
  -2   2   3      505.93      571.73      5.95 o 
  -1   2   3      611.10      716.91      7.65 o 
   0   2   3        6.47        3.27      0.66 o 
   1   2   3     2563.72     2565.54     53.53 o 
   2   2   3      297.26      345.22      5.01 o 
   3   2   3        0.12        0.87      0.77 o 
   4   2   3      156.45      170.38      3.48 o 
   5   2   3     1059.85     1142.89     15.85 o 
   6   2   3      231.25      235.38      5.27 o 
   7   2   3        2.41        4.42      1.56 o 
   8   2   3      332.75      349.79      7.30 o 
   9   2   3        0.71        1.36      2.10 o 
  10   2   3      714.09      726.08     15.63 o 
  11   2   3     1109.26     1086.69     19.72 o 
  12   2   3      272.67      284.39      8.79 o 
  13   2   3       54.06       54.66      4.49 o 
  14   2   3       12.65       18.11      3.62 o 
  15   2   3       36.28       42.69      4.36 o 
  16   2   3        0.00       -0.30      3.55 o 
  17   2   3        8.77        5.02      3.95 o 
 -19   3   3       10.31       12.63      7.69 o 
 -18   3   3       19.47       24.16      8.24 o 
 -17   3   3        2.43        1.33      3.55 o 
 -16   3   3       22.23       20.81      4.22 o 
 -15   3   3       22.89       24.77      3.53 o 
 -14   3   3       74.65       71.90      4.09 o 
 -13   3   3        0.05       -1.10      1.98 o 
 -12   3   3       49.24       47.27      2.89 o 
 -11   3   3       26.21       19.90      2.14 o 
 -10   3   3      194.91      195.67      4.65 o 
  -9   3   3        7.78        2.14      1.36 o 
  -8   3   3        3.40        1.52      1.20 o 
  -7   3   3        1.35       -1.06      1.06 o 
  -6   3   3      447.95      444.22      6.51 o 
  -5   3   3      121.58      108.00      2.45 o 
  -4   3   3      789.36      814.39      9.21 o 
  -3   3   3      155.38      145.69      2.33 o 
  -2   3   3     2000.35     1980.04     18.46 o 
  -1   3   3      405.08      461.14      8.22 o 
   0   3   3      316.00      353.22      5.35 o 
   1   3   3       15.27       23.09      1.36 o 
   2   3   3      118.76       94.60      3.09 o 
   3   3   3       62.88       71.47      2.36 o 
   4   3   3      256.24      261.68      5.26 o 
   5   3   3      297.06      307.86      6.09 o 
   6   3   3      355.11      345.71      6.90 o 
   7   3   3      119.60      123.66      4.12 o 
   8   3   3        0.54        1.71      1.61 o 
   9   3   3      270.64      282.64      6.86 o 
  10   3   3       51.26       44.14      3.80 o 
  11   3   3      127.60      134.05      6.12 o 
  12   3   3        1.80        4.20      2.73 o 
  13   3   3      383.14      396.78     18.82 o 
  14   3   3      129.06      135.77      8.44 o 
  15   3   3      185.11      165.28     13.73 o 
  16   3   3        0.43        2.14      3.82 o 
 -18   4   3        4.75        5.83      4.06 o 
 -17   4   3        9.53       12.96      4.35 o 
 -16   4   3       64.41       76.85      7.14 o 
 -15   4   3        8.00        7.19      3.82 o 
 -14   4   3       78.52       69.20      8.79 o 
 -13   4   3      176.61      165.70      9.34 o 
 -12   4   3       53.41       49.36      5.23 o 
 -11   4   3        0.59       -0.48      2.31 o 
 -10   4   3        2.42       -0.57      1.82 o 
  -9   4   3      123.41      113.02      3.70 o 
  -8   4   3      426.84      433.34      6.97 o 
  -7   4   3       96.19       84.38      3.09 o 
  -6   4   3        0.44       -1.17      1.17 o 
  -5   4   3      632.75      606.50      7.47 o 
  -4   4   3      635.52      651.23      8.67 o 
  -3   4   3      217.35      196.40      3.23 o 
  -2   4   3        0.58       -1.05      1.05 o 
  -1   4   3      530.23      511.69      9.78 o 
   0   4   3      899.79      898.10     17.15 o 
   1   4   3       10.48       11.94      1.60 o 
   2   4   3       70.44       90.07      2.62 o 
   3   4   3      281.52      264.98     12.76 o 
   4   4   3        7.49        4.94      1.38 o 
   5   4   3        2.50        1.06      1.33 o 
   6   4   3       48.97       53.50      2.93 o 
   7   4   3        3.60        2.61      1.99 o 
   8   4   3      236.54      225.57      7.05 o 
   9   4   3      203.90      203.51      8.54 o 
  10   4   3       88.12       87.22      7.41 o 
  11   4   3       20.50       25.31      4.27 o 
  12   4   3      144.71      152.78      8.54 o 
  13   4   3        1.33        0.82      3.49 o 
  14   4   3        0.51       -2.05      3.67 o 
  15   4   3       18.53       18.95      6.59 o 
 -16   5   3        0.34        1.44      4.06 o 
 -15   5   3       12.35       14.00      4.66 o 
 -14   5   3        7.02       15.65      4.27 o 
 -13   5   3       49.53       43.90      6.04 o 
 -12   5   3       19.54       22.82      7.69 o 
 -11   5   3       80.44       67.49      8.24 o 
 -10   5   3        6.86       -0.78      3.28 o 
  -9   5   3        1.92        0.73      2.89 o 
  -8   5   3        0.15        1.44      3.03 o 
  -7   5   3      430.79      455.91     12.90 o 
  -6   5   3        9.64       11.13      1.57 o 
  -5   5   3      126.07      122.49      4.89 o 
  -4   5   3       56.51       52.41      2.06 o 
  -3   5   3      746.31      747.23     13.80 o 
  -2   5   3      309.00      300.86      7.45 o 
  -1   5   3        4.62        2.49      1.83 o 
   0   5   3       13.84       12.34      3.29 o 
   1   5   3      201.20      187.47      4.77 o 
   2   5   3        6.72        3.41      2.10 o 
   3   5   3      693.60      657.14     12.09 o 
   4   5   3        1.01       -0.43      2.47 o 
   5   5   3        9.20        7.69      2.75 o 
   6   5   3       41.08       35.34      3.95 o 
   7   5   3      464.25      426.54     12.74 o 
   8   5   3       21.58       21.88      3.82 o 
   9   5   3        0.39       -1.43      2.89 o 
  10   5   3        0.32        0.39      3.28 o 
  11   5   3       13.68       11.26      4.67 o 
  12   5   3       23.87       21.98      5.05 o 
  13   5   3       83.07       87.97      7.56 o 
 -14   6   3        1.47        6.04      6.59 o 
 -13   6   3       17.43       21.69      5.22 o 
 -12   6   3       45.34       57.03      9.88 o 
 -11   6   3       12.37       15.76      5.22 o 
 -10   6   3       40.54       37.67      5.23 o 
  -9   6   3        0.17       -1.34      3.03 o 
  -8   6   3        2.20        0.97      3.01 o 
  -7   6   3      124.92      127.65      5.17 o 
  -6   6   3        4.43        1.54      1.67 o 
  -5   6   3       17.37       14.73      2.97 o 
  -4   6   3       10.63        5.85      2.63 o 
  -3   6   3        1.39       -1.37      3.49 o 
  -2   6   3       41.57       38.38     13.73 o 
  -1   6   3        2.41       -4.39      4.94 o 
   0   6   3       31.59       30.75      6.59 o 
   1   6   3        7.90        4.39      4.94 o 
   2   6   3      370.53      349.24     17.57 o 
   3   6   3       73.03       64.71      4.37 o 
   4   6   3      196.44      191.46      7.40 o 
   5   6   3       36.68       35.44      4.16 o 
   6   6   3       11.38       13.62      3.66 o 
   7   6   3        0.00       -1.10      3.03 o 
   8   6   3        8.58       15.77      3.95 o 
   9   6   3       49.82       54.85      5.79 o 
  10   6   3      174.89      182.46     10.16 o 
  11   6   3        0.56        1.95      4.22 o 
 -10   7   3        4.96        2.20      6.04 o 
  -9   7   3       18.43        9.43      4.22 o 
  -8   7   3       14.25       11.22      5.22 o 
  -7   7   3       41.78       43.38      9.34 o 
  -6   7   3       12.13       17.57      7.69 o 
  -5   7   3      106.76      111.14      8.73 o 
  -4   7   3       80.76       91.42      7.95 o 
  -3   7   3      177.32      199.93     17.30 o 
  -2   7   3       56.38       53.26      9.34 o 
  -1   7   3       15.47        7.14      6.59 o 
   0   7   3       77.62       95.55     11.53 o 
   1   7   3        1.19        2.75      5.49 o 
   2   7   3        0.60       -4.94      4.94 o 
   3   7   3      280.68      296.52     18.12 o 
   4   7   3        0.83        3.29      6.04 o 
   5   7   3        5.94        8.79      6.59 o 
   6   7   3        3.21        1.65      6.04 o 
   7   7   3       70.56       77.97     11.53 o 
 -20   0   4       59.42       60.40      9.88 o 
 -18   0   4       83.31       93.35     11.53 o 
 -16   0   4        4.59        3.29      4.94 o 
 -14   0   4        2.13        1.46      4.39 o 
 -12   0   4       30.69       21.57      4.12 o 
 -10   0   4       97.42       88.24      3.38 o 
  -8   0   4      125.47      120.68      7.14 o 
  -6   0   4       87.50       85.65      2.54 o 
  -4   0   4      648.34      759.77     10.43 o 
  -2   0   4     7697.88     8000.63     95.13 o 
   0   0   4    17298.00    17457.39    292.76 o 
   2   0   4      263.86      257.25      8.24 o 
   4   0   4     6346.97     6970.54    119.20 o 
   6   0   4     7871.72     8805.68    213.06 o 
   8   0   4      525.28      476.64     18.12 o 
  10   0   4      236.77      231.18     13.18 o 
  12   0   4        9.94        3.84      4.94 o 
  14   0   4       47.33       49.97      8.79 o 
  16   0   4       38.06       55.46      9.34 o 
 -21   1   4       11.85       16.99      5.79 o 
 -20   1   4        5.17        9.74      5.23 o 
 -19   1   4       32.79       38.64      6.18 o 
 -18   1   4        0.10        2.38      4.06 o 
 -17   1   4      140.25      147.85     14.83 o 
 -16   1   4       19.42       20.55      2.97 o 
 -15   1   4      196.21      212.13      9.36 o 
 -14   1   4        0.03       -1.04      2.06 o 
 -13   1   4       46.62       52.98      2.41 o 
 -12   1   4       57.25       54.54      2.10 o 
 -11   1   4      403.97      440.18      9.21 o 
 -10   1   4      340.59      336.07      6.70 o 
  -9   1   4     2914.69     2987.07     37.42 o 
  -8   1   4      638.17      627.07      7.20 o 
  -7   1   4     2587.67     2731.23     25.49 o 
  -6   1   4     2247.65     2193.85     19.05 o 
  -5   1   4     7431.29     7532.10     56.22 o 
  -4   1   4     4819.06     4695.09     39.81 o 
  -3   1   4      125.97      111.89      2.42 o 
  -2   1   4       13.37        6.36      0.67 o 
  -1   1   4     1443.36     1496.74     16.94 o 
   0   1   4     2204.60     2342.80     28.82 o 
   1   1   4     1330.84     1382.19     17.85 o 
   2   1   4       28.12       27.96      1.65 o 
   3   1   4      431.65      418.79      6.86 o 
   4   1   4       25.66       29.46      1.90 o 
   5   1   4      203.69      187.38      5.28 o 
   6   1   4      157.37      154.23      5.17 o 
   7   1   4      412.61      430.30     11.65 o 
   8   1   4      137.52      120.63      6.40 o 
   9   1   4      348.01      333.76     10.67 o 
  10   1   4       34.24       26.68      4.39 o 
  11   1   4       55.00       47.83      5.05 o 
  12   1   4       23.83       20.87      4.45 o 
  13   1   4       84.70       79.90      6.99 o 
  14   1   4        0.22       -2.20      3.49 o 
  15   1   4      134.20      153.45      9.51 o 
  16   1   4       20.69       24.87      5.44 o 
  17   1   4        3.30        1.06      3.37 o 
 -20   2   4        1.19        2.20      6.59 o 
 -19   2   4       43.83       42.29      6.21 o 
 -18   2   4        0.02        3.02      3.88 o 
 -17   2   4        3.02       -0.26      2.59 o 
 -16   2   4       27.33       24.43      3.39 o 
 -15   2   4        0.04        0.71      2.40 o 
 -14   2   4      104.86      110.16      8.49 o 
 -13   2   4        0.04       -2.02      2.42 o 
 -12   2   4       70.24       73.57      3.00 o 
 -11   2   4       25.01       28.06      1.67 o 
 -10   2   4       56.77       45.77      2.04 o 
  -9   2   4       62.14       77.84      2.37 o 
  -8   2   4      146.27      137.27      2.91 o 
  -7   2   4      101.03      106.48      2.15 o 
  -6   2   4       97.20       82.70      1.81 o 
  -5   2   4      203.58      178.99      2.35 o 
  -4   2   4        4.55        8.10      0.73 o 
  -3   2   4      225.47      225.92      3.13 o 
  -2   2   4       37.96       43.69      1.47 o 
  -1   2   4      709.74      733.67      7.56 o 
   0   2   4     3533.61     3624.34     35.75 o 
   1   2   4        5.25        8.40      0.96 o 
   2   2   4      282.77      323.17      5.01 o 
   3   2   4      242.85      245.14      4.80 o 
   4   2   4      187.13      134.84      4.59 o 
   5   2   4       24.28       20.52      2.22 o 
   6   2   4      413.66      388.78      8.80 o 
   7   2   4        8.91        4.54      2.10 o 
   8   2   4      475.17      453.20     18.12 o 
   9   2   4      253.16      252.98     11.26 o 
  10   2   4      199.48      214.85      8.93 o 
  11   2   4       83.46       91.69      5.37 o 
  12   2   4      128.67      144.25      6.54 o 
  13   2   4        0.04        0.25      3.55 o 
  14   2   4        1.12        1.47      2.89 o 
  15   2   4        6.08        2.89      3.14 o 
  16   2   4       30.84       35.47      4.86 o 
  17   2   4        7.34        5.67      4.06 o 
 -19   3   4        3.61        0.55      6.59 o 
 -18   3   4        0.53       -2.75      6.04 o 
 -17   3   4        8.04       12.11      3.82 o 
 -16   3   4        6.67        5.30      2.70 o 
 -15   3   4       69.10       64.98      4.01 o 
 -14   3   4        7.05        6.61      2.34 o 
 -13   3   4       15.95       14.70      2.45 o 
 -12   3   4        0.47       -1.56      1.56 o 
 -11   3   4      151.08      152.09      4.89 o 
 -10   3   4       29.55       29.04      2.25 o 
  -9   3   4        5.82        0.13      1.41 o 
  -8   3   4      139.20      133.91      4.24 o 
  -7   3   4     1311.44     1359.07     14.82 o 
  -6   3   4      183.18      169.44      4.49 o 
  -5   3   4      262.79      250.57      3.63 o 
  -4   3   4     1881.55     1952.98     18.58 o 
  -3   3   4      127.03      118.37      2.30 o 
  -2   3   4     2006.83     2066.74     19.44 o 
  -1   3   4      947.03     1004.15     11.82 o 
   0   3   4     1269.62     1437.91     16.34 o 
   1   3   4        5.22       14.85      1.03 o 
   2   3   4        5.45        4.88      1.03 o 
   3   3   4      399.50      403.41      6.98 o 
   4   3   4       81.25       74.53      3.00 o 
   5   3   4        0.09       -1.16      1.21 o 
   6   3   4      407.98      403.22      7.81 o 
   7   3   4       92.88      101.02      4.03 o 
   8   3   4       15.29       18.79      2.39 o 
   9   3   4      620.08      612.40     14.21 o 
  10   3   4       84.75       77.14      4.96 o 
  11   3   4       10.40       16.30      3.27 o 
  12   3   4      133.44      127.35      6.46 o 
  13   3   4        0.34       11.79      4.06 o 
  14   3   4       15.22       27.26      5.00 o 
  15   3   4       59.15       68.68      6.72 o 
  16   3   4       13.98       13.18      4.94 o 
 -18   4   4        0.01       -1.43      3.82 o 
 -17   4   4       39.80       31.78      7.14 o 
 -16   4   4       28.07       29.06      7.14 o 
 -15   4   4       77.58       68.71      6.18 o 
 -14   4   4       36.28       32.47      4.61 o 
 -13   4   4       50.68       48.27      5.23 o 
 -12   4   4      253.50      222.74      9.07 o 
 -11   4   4        7.77        7.54      2.63 o 
 -10   4   4        6.99        2.12      2.05 o 
  -9   4   4      201.99      202.03      4.72 o 
  -8   4   4        0.02       -1.28      1.28 o 
  -7   4   4        1.98       -0.85      0.85 o 
  -6   4   4     1031.84     1046.27     12.03 o 
  -5   4   4      639.03      609.12      7.65 o 
  -4   4   4       48.37       57.52      1.74 o 
  -3   4   4       59.55       55.54      1.66 o 
  -2   4   4      452.88      450.14      5.82 o 
  -1   4   4      602.70      549.33     11.73 o 
   0   4   4       24.20       26.32      2.38 o 
   1   4   4        0.13        0.66      0.73 o 
   2   4   4      305.04      262.57      5.77 o 
   3   4   4      362.74      338.81      6.37 o 
   4   4   4      350.20      365.96      6.92 o 
   5   4   4      499.19      495.60      8.76 o 
   6   4   4       56.48       54.16      3.03 o 
   7   4   4      177.46      184.77      6.21 o 
   8   4   4      347.21      348.77     14.83 o 
   9   4   4        0.67        1.92      3.11 o 
  10   4   4       20.27       23.18      4.27 o 
  11   4   4       24.70       26.79     10.16 o 
  12   4   4        9.82        9.15      4.06 o 
  13   4   4       30.93       29.63      5.00 o 
  14   4   4        0.46        1.05      4.06 o 
  15   4   4        0.39        0.39      3.95 o 
 -16   5   4        0.04       -1.39      4.06 o 
 -15   5   4        0.52       -0.82      3.88 o 
 -14   5   4        1.50       -0.27      3.49 o 
 -13   5   4        0.02        3.57      3.57 o 
 -12   5   4       90.27       85.91      9.61 o 
 -11   5   4        6.57        6.10      3.43 o 
 -10   5   4       89.92       81.27     12.08 o 
  -9   5   4       19.69       13.15      3.67 o 
  -8   5   4      436.04      450.66     10.13 o 
  -7   5   4       33.34       35.80      2.80 o 
  -6   5   4       17.76        9.49      1.61 o 
  -5   5   4       50.29       41.01      2.18 o 
  -4   5   4      294.23      291.73      4.97 o 
  -3   5   4       81.41       70.61      3.45 o 
  -2   5   4      926.94      902.16     15.98 o 
  -1   5   4      437.68      407.51     10.69 o 
   0   5   4      528.59      556.22      8.33 o 
   1   5   4       87.51       75.30      3.51 o 
   2   5   4      115.88       94.55      6.59 o 
   3   5   4       37.68       32.21      3.55 o 
   4   5   4       55.19       52.03      4.47 o 
   5   5   4       63.04       58.56      5.77 o 
   6   5   4      131.87      116.43     16.47 o 
   7   5   4        8.69        5.14      3.57 o 
   8   5   4       28.31       24.29      4.35 o 
   9   5   4       19.66       16.92      3.95 o 
  10   5   4        7.86        9.57      7.96 o 
  11   5   4        0.99        6.59      4.94 o 
  12   5   4       93.27       82.49      7.35 o 
  13   5   4        4.04        0.97      4.06 o 
 -14   6   4       18.30       24.20      5.44 o 
 -13   6   4       42.48       33.29      5.62 o 
 -12   6   4       22.83       25.36      3.92 o 
 -11   6   4      119.22      127.18      6.54 o 
 -10   6   4        6.50        5.29      2.88 o 
  -9   6   4        2.14       -2.06      2.38 o 
  -8   6   4       21.12       22.66      3.09 o 
  -7   6   4        6.59       -0.54      1.91 o 
  -6   6   4        0.12       -1.60      1.60 o 
  -5   6   4      221.29      232.73      7.42 o 
  -4   6   4        0.00       -2.93      3.43 o 
  -3   6   4      181.19      188.27      9.12 o 
  -2   6   4       52.76       45.58      7.69 o 
  -1   6   4      146.59      143.87     11.53 o 
   0   6   4       15.47        8.24      5.49 o 
   1   6   4        6.75        6.04      4.94 o 
   2   6   4        2.20        0.00      1.96 o 
   3   6   4       72.54       74.29      5.07 o 
   4   6   4        2.71        2.09      2.74 o 
   5   6   4       59.73       65.66      5.15 o 
   6   6   4        0.05       -2.74      2.74 o 
   7   6   4        0.13       -0.61      3.15 o 
   8   6   4        4.59        4.68      3.55 o 
   9   6   4       12.12       15.47      6.04 o 
  10   6   4       25.07       33.98      5.39 o 
 -10   7   4        3.66        4.84      4.22 o 
  -9   7   4       24.22       25.86      6.04 o 
  -8   7   4       94.69      108.72      9.88 o 
  -7   7   4      100.22       96.65     12.08 o 
  -6   7   4        7.24        7.41      4.66 o 
  -5   7   4        4.95        8.40      4.45 o 
  -4   7   4       87.92       96.65     10.98 o 
  -3   7   4        0.18       -5.49      5.49 o 
  -2   7   4      143.20      138.93     13.18 o 
  -1   7   4       26.45       26.36      7.69 o 
   0   7   4      112.30      118.06     12.63 o 
   1   7   4        2.56        3.29      5.49 o 
   2   7   4      185.26      201.53     14.83 o 
   3   7   4       22.13       19.22      7.14 o 
   4   7   4       57.37       46.13      8.79 o 
   5   7   4        0.78        7.69      6.04 o 
   6   7   4       88.11       84.56     11.53 o 
 -21   0   5        1.16        4.94      7.14 o 
 -19   0   5        9.03        7.14      6.59 o 
 -17   0   5       37.36       40.09      8.24 o 
 -15   0   5      177.85      185.05      5.84 o 
 -13   0   5       11.09       13.14      2.47 o 
 -11   0   5      327.27      342.10     14.83 o 
  -9   0   5      818.83      994.92     20.77 o 
  -7   0   5     4908.35     5117.40     61.28 o 
  -5   0   5      700.58      677.70      9.88 o 
  -3   0   5     3953.68     4051.08     49.28 o 
  -1   0   5        1.28        3.69      1.03 o 
   1   0   5      736.42      738.02     20.87 o 
   3   0   5     1214.44     1210.81     23.69 o 
   5   0   5        2.66       -3.29      3.29 o 
   7   0   5      468.39      435.45     17.02 o 
   9   0   5      345.96      367.36     16.47 o 
  11   0   5      222.07      220.20     13.73 o 
  13   0   5        0.73        1.65      4.94 o 
  15   0   5        2.56       -4.94      5.49 o 
  17   0   5       24.53       23.06      7.69 o 
 -21   1   5        0.18        6.04      5.23 o 
 -20   1   5       27.37       24.93     11.26 o 
 -19   1   5        0.01        4.67      4.66 o 
 -18   1   5       62.48       66.45      6.99 o 
 -17   1   5        3.45        2.05      3.67 o 
 -16   1   5       11.60       17.93      2.61 o 
 -15   1   5        4.95        4.39      2.20 o 
 -14   1   5      138.98      124.80      5.02 o 
 -13   1   5      112.73       95.61      4.17 o 
 -12   1   5      194.79      208.86      5.86 o 
 -11   1   5       65.89       66.97      3.52 o 
 -10   1   5      779.00      735.69     22.69 o 
  -9   1   5      198.98      142.07      3.34 o 
  -8   1   5     2996.97     3061.70     28.61 o 
  -7   1   5      850.94      941.93      9.26 o 
  -6   1   5        0.82        3.59      0.66 o 
  -5   1   5      778.20      778.38      7.18 o 
  -4   1   5     1237.18     1281.63     11.12 o 
  -3   1   5      775.92      793.54      7.76 o 
  -2   1   5       67.30       77.46      1.86 o 
  -1   1   5      671.26      715.53      9.04 o 
   0   1   5     2071.38     2128.71     26.76 o 
   1   1   5      886.36      958.99     13.25 o 
   2   1   5      355.20      333.93      5.97 o 
   3   1   5       26.98       29.10      1.89 o 
   4   1   5      677.97      894.75     15.31 o 
   5   1   5      703.41      832.65     18.94 o 
   6   1   5      493.89      506.79     13.18 o 
   7   1   5      562.00      608.11     14.95 o 
   8   1   5      181.70      193.45      7.95 o 
   9   1   5        1.85       -2.33      2.33 o 
  10   1   5       31.14       36.54      4.66 o 
  11   1   5       15.42       10.43      3.88 o 
  12   1   5       38.03       35.90      5.44 o 
  13   1   5       58.24       55.17      7.41 o 
  14   1   5       84.25       99.67      8.15 o 
  15   1   5       39.57       36.35      6.01 o 
  16   1   5       23.18       24.68      5.62 o 
  17   1   5        0.01       -3.06      3.06 o 
 -21   2   5        0.32       -1.10      7.14 o 
 -20   2   5        4.20       -2.20      4.27 o 
 -19   2   5       25.34       20.26      4.22 o 
 -18   2   5       21.36       22.91      4.10 o 
 -17   2   5        5.16       -0.48      2.14 o 
 -16   2   5       47.96       42.72      3.30 o 
 -15   2   5       22.33       21.13      2.67 o 
 -14   2   5       69.58       68.70      4.52 o 
 -13   2   5       31.95       31.76      3.65 o 
 -12   2   5       18.74       17.53      1.99 o 
 -11   2   5        3.30       -0.08      0.88 o 
 -10   2   5      487.45      477.73      6.49 o 
  -9   2   5       52.59       56.56      2.41 o 
  -8   2   5      530.07      578.86      7.98 o 
  -7   2   5     1364.90     1368.68     13.65 o 
  -6   2   5        4.62        1.88      0.76 o 
  -5   2   5        5.23        1.35      0.70 o 
  -4   2   5       40.89       57.46      2.21 o 
  -3   2   5     2592.21     2811.22     26.11 o 
  -2   2   5       66.91       57.75      2.95 o 
  -1   2   5     2785.26     3019.30     30.18 o 
   0   2   5     2740.58     3172.89     34.97 o 
   1   2   5     6173.66     6659.95     71.76 o 
   2   2   5      362.17      391.29      6.65 o 
   3   2   5      413.91      394.91      8.13 o 
   4   2   5       45.83       32.77      2.54 o 
   5   2   5        2.55        3.48      1.59 o 
   6   2   5      685.21      683.83     14.97 o 
   7   2   5     1643.92     1596.16     70.29 o 
   8   2   5        3.97        1.92      3.11 o 
   9   2   5       22.03       14.80      3.67 o 
  10   2   5       52.62       50.83      6.04 o 
  11   2   5      327.85      335.30     12.04 o 
  12   2   5        1.92        3.57      3.88 o 
  13   2   5        0.81       -0.72      2.91 o 
  14   2   5       31.74       27.63      4.10 o 
  15   2   5        0.86        2.39      3.04 o 
  16   2   5        3.57        3.29      3.95 o 
 -20   3   5        1.23       -6.04      6.04 o 
 -19   3   5        3.61        3.29      6.59 o 
 -18   3   5        9.20        7.69      6.59 o 
 -17   3   5        4.32       -0.53      2.79 o 
 -16   3   5       16.96       14.09      3.32 o 
 -15   3   5        2.00        4.05      2.29 o 
 -14   3   5       88.03       78.01      4.19 o 
 -13   3   5       18.53       13.06      2.45 o 
 -12   3   5       31.17       32.11      2.59 o 
 -11   3   5        2.86       -1.51      1.51 o 
 -10   3   5       89.86       83.27      3.32 o 
  -9   3   5      111.30       93.64      3.71 o 
  -8   3   5      312.25      304.72      4.94 o 
  -7   3   5        0.25        1.48      1.04 o 
  -6   3   5      455.24      469.03      6.25 o 
  -5   3   5      731.59      783.11      9.25 o 
  -4   3   5        0.26        0.94      0.79 o 
  -3   3   5     1197.33     1222.95     12.24 o 
  -2   3   5       15.66       21.17      1.13 o 
  -1   3   5      170.42      191.02      3.07 o 
   0   3   5       38.88       26.24      1.30 o 
   1   3   5     1627.67     1665.41     19.30 o 
   2   3   5       53.39       41.16      2.30 o 
   3   3   5       23.35       20.35      1.77 o 
   4   3   5      115.96      107.92      3.67 o 
   5   3   5     1304.52     1323.76     18.73 o 
   6   3   5      493.49      485.77      9.12 o 
   7   3   5      251.96      259.38      6.57 o 
   8   3   5      180.09      189.96      9.83 o 
   9   3   5      394.04      413.51     10.67 o 
  10   3   5      207.92      225.93      7.60 o 
  11   3   5      133.07      127.21      6.42 o 
  12   3   5       27.27       30.61      4.01 o 
  13   3   5        0.37        4.12      3.88 o 
  14   3   5      127.30      132.57      8.68 o 
  15   3   5        0.50       -3.38      3.82 o 
 -18   4   5        4.89       10.43      7.14 o 
 -17   4   5       64.41       65.90      6.57 o 
 -16   4   5       31.41       35.78      5.39 o 
 -15   4   5        8.60        8.03      3.67 o 
 -14   4   5       28.16       26.91      5.77 o 
 -13   4   5        1.52       -0.82      3.11 o 
 -12   4   5      127.90      126.85      5.81 o 
 -11   4   5      128.56      115.63      5.49 o 
 -10   4   5      222.01      235.15      6.85 o 
  -9   4   5       18.23       12.14      1.90 o 
  -8   4   5        7.59        4.99      1.30 o 
  -7   4   5      725.95      709.80      9.98 o 
  -6   4   5      399.59      373.09      5.69 o 
  -5   4   5      318.20      311.57      4.84 o 
  -4   4   5      204.72      209.67      3.72 o 
  -3   4   5       11.40        7.97      0.99 o 
  -2   4   5       40.38       38.41      1.58 o 
  -1   4   5      655.40      637.85      8.19 o 
   0   4   5      562.02      563.55      9.91 o 
   1   4   5       18.40       16.84      1.93 o 
   2   4   5       92.16       83.48      2.56 o 
   3   4   5       79.67       79.37      3.28 o 
   4   4   5       27.27       28.37      2.31 o 
   5   4   5       77.54       69.55      3.53 o 
   6   4   5      142.96      158.06      8.39 o 
   7   4   5        1.57        1.65      2.31 o 
   8   4   5        7.90        4.39      3.11 o 
   9   4   5       11.65        9.61      3.49 o 
  10   4   5        1.18        1.45      3.28 o 
  11   4   5        2.38        3.02      3.49 o 
  12   4   5        7.33        8.66      4.06 o 
  13   4   5       13.33       14.44      4.45 o 
  14   4   5        0.75        2.90      4.67 o 
 -17   5   5        1.29       -0.55      5.49 o 
 -16   5   5        0.62        0.06      3.67 o 
 -15   5   5        5.10        0.82      3.88 o 
 -14   5   5        2.73        3.67      3.67 o 
 -13   5   5        1.81        4.25      3.67 o 
 -12   5   5        6.54        5.09      3.67 o 
 -11   5   5       41.81       37.80      4.38 o 
 -10   5   5        0.00        0.86      2.77 o 
  -9   5   5      115.55      120.73      5.33 o 
  -8   5   5        0.57        1.18      2.01 o 
  -7   5   5       72.21       77.06      3.69 o 
  -6   5   5      371.27      376.86      6.77 o 
  -5   5   5        3.35        2.71      1.71 o 
  -4   5   5      351.46      352.46      5.35 o 
  -3   5   5      374.06      373.33      6.20 o 
  -2   5   5       14.47       13.40      1.48 o 
  -1   5   5      313.04      314.18      5.70 o 
   0   5   5       97.83      101.25      3.24 o 
   1   5   5      323.73      322.35     14.55 o 
   2   5   5        2.14        0.68      3.02 o 
   3   5   5      486.24      435.02     11.87 o 
   4   5   5      129.81      131.98      6.59 o 
   5   5   5      361.19      381.30     19.77 o 
   6   5   5        7.96        5.02      2.89 o 
   7   5   5       19.43       19.55      3.82 o 
   8   5   5       19.15       18.61      4.06 o 
   9   5   5      135.19      156.39      8.73 o 
  10   5   5       34.58       35.58      5.15 o 
  11   5   5       11.42       17.57      4.66 o 
  12   5   5       27.44       29.34      5.62 o 
 -14   6   5       13.88       17.02      3.87 o 
 -13   6   5        3.55        4.21      6.17 o 
 -12   6   5       61.57       77.84      5.48 o 
 -11   6   5        4.91        3.97      2.91 o 
 -10   6   5       27.37       23.57      3.42 o 
  -9   6   5       17.46       14.29      2.91 o 
  -8   6   5       49.10       36.35      4.23 o 
  -7   6   5        0.02       -1.91      1.91 o 
  -6   6   5      181.17      194.71      5.96 o 
  -5   6   5       10.28       11.68      2.98 o 
  -4   6   5        0.42       -1.10      4.94 o 
  -3   6   5        7.72       10.98      6.04 o 
  -2   6   5      431.42      442.04     19.77 o 
  -1   6   5       36.30       39.54      7.14 o 
   0   6   5       46.85       48.87      7.69 o 
   1   6   5       11.02       11.47      2.06 o 
   2   6   5        5.51       10.71      3.02 o 
   3   6   5        4.57        3.49      2.40 o 
   4   6   5       34.19       40.90      4.24 o 
   5   6   5       44.40       48.08      5.49 o 
   6   6   5       94.54      123.27      7.26 o 
   7   6   5        1.39        4.85      4.12 o 
   8   6   5       77.25       87.90      6.99 o 
   9   6   5       22.91       24.04      5.00 o 
  10   6   5       82.11      114.77     13.73 o 
 -10   7   5        4.81        5.74      4.22 o 
  -9   7   5      111.48      119.95      8.44 o 
  -8   7   5        0.41       -3.43      3.43 o 
  -7   7   5       16.58       18.38      3.70 o 
  -6   7   5       13.12       12.63      6.59 o 
  -5   7   5        4.53        1.10      6.04 o 
  -4   7   5       43.70       38.44      8.24 o 
  -3   7   5      165.14      153.20     12.63 o 
  -2   7   5       15.46        7.69      6.59 o 
  -1   7   5      133.15      152.66     13.18 o 
   0   7   5        1.34        3.84      6.04 o 
   1   7   5       46.07       53.26      9.34 o 
   2   7   5        1.71        0.00      6.04 o 
   3   7   5       75.24       74.13     10.98 o 
   4   7   5        0.59       -3.29      5.49 o 
   5   7   5       13.47       11.53      7.14 o 
 -20   0   6        2.37       -3.29      6.04 o 
 -18   0   6       17.53       21.96      7.14 o 
 -16   0   6        3.07        3.29      5.49 o 
 -14   0   6       21.41       15.92      5.49 o 
 -12   0   6       35.68       49.97      6.59 o 
 -10   0   6       65.86       66.93      4.84 o 
  -8   0   6      168.87      161.91      3.94 o 
  -6   0   6      265.31      244.43      4.94 o 
  -4   0   6     2641.11     2705.36     33.91 o 
  -2   0   6      407.35      411.99      7.71 o 
   0   0   6     1842.54     2103.00     38.05 o 
   2   0   6     1148.84     1521.87     28.93 o 
   4   0   6     1419.43     1421.12     39.54 o 
   6   0   6      576.55      592.50     20.87 o 
   8   0   6       82.57       64.80      7.69 o 
  10   0   6      449.92      490.36     20.87 o 
  12   0   6       43.97       33.50      7.69 o 
  14   0   6        4.57       -4.94      5.49 o 
  16   0   6       15.71       23.06      8.24 o 
 -21   1   6        0.27        1.23      3.67 o 
 -20   1   6        1.72        3.50      3.67 o 
 -19   1   6       17.85       21.96      5.23 o 
 -18   1   6        3.01       -0.35      3.67 o 
 -17   1   6       15.17       14.15      6.31 o 
 -16   1   6       50.91       41.54      8.51 o 
 -15   1   6       89.25       88.13      4.28 o 
 -14   1   6      196.09      176.68      5.16 o 
 -13   1   6        4.61        0.78      1.63 o 
 -12   1   6       50.08       41.96      3.00 o 
 -11   1   6      678.94      684.66      9.89 o 
 -10   1   6     1601.05     1548.75     15.70 o 
  -9   1   6     6126.66     6192.26     61.31 o 
  -8   1   6     3162.62     3315.89     31.25 o 
  -7   1   6      898.49      972.05      9.49 o 
  -6   1   6       43.64       32.15      1.48 o 
  -5   1   6     2622.51     2578.24     21.46 o 
  -4   1   6        2.74        7.74      0.86 o 
  -3   1   6      420.31      475.55      5.33 o 
  -2   1   6      188.91      219.23      3.34 o 
  -1   1   6      395.19      361.45      5.54 o 
   0   1   6       52.17       59.48      2.47 o 
   1   1   6      299.29      326.90      5.97 o 
   2   1   6        1.34        3.84      1.37 o 
   3   1   6      413.82      370.12     11.13 o 
   4   1   6       45.18       44.40      3.05 o 
   5   1   6      109.48       92.35      5.23 o 
   6   1   6        5.58        7.56      2.50 o 
   7   1   6       36.49       29.75      3.84 o 
   8   1   6       67.27       70.23      5.62 o 
   9   1   6       63.28       56.84      5.05 o 
  10   1   6       15.05        9.68      3.84 o 
  11   1   6      134.61      136.62     14.00 o 
  12   1   6        1.38        7.24      4.06 o 
  13   1   6       51.95       50.81      6.21 o 
  14   1   6        3.13        4.37      4.45 o 
  15   1   6        5.60       -1.34      4.45 o 
  16   1   6        0.01        5.69      4.84 o 
 -21   2   6        7.36        3.29      7.14 o 
 -20   2   6        7.04        2.86      4.61 o 
 -19   2   6        5.81        7.75      3.58 o 
 -18   2   6        3.78        0.75      3.05 o 
 -17   2   6        1.21       -0.15      2.95 o 
 -16   2   6        4.01        4.90      2.24 o 
 -15   2   6        3.73        3.22      2.20 o 
 -14   2   6       36.52       31.65      3.00 o 
 -13   2   6        5.89       -0.92      2.62 o 
 -12   2   6       27.20       23.33      2.24 o 
 -11   2   6       19.16       16.94      2.46 o 
 -10   2   6        3.79       -0.88      1.42 o 
  -9   2   6       11.81       12.20      1.55 o 
  -8   2   6      201.31      212.74      3.83 o 
  -7   2   6      437.18      511.64      5.85 o 
  -6   2   6      796.30      810.07      8.28 o 
  -5   2   6       65.76       77.75      2.18 o 
  -4   2   6      794.37      777.46      7.39 o 
  -3   2   6       68.64       82.28      2.26 o 
  -2   2   6     3271.13     3573.16     30.98 o 
  -1   2   6      104.62       98.42      2.92 o 
   0   2   6       53.24       52.71      2.19 o 
   1   2   6      817.62      777.92     11.39 o 
   2   2   6      135.23      130.72      4.32 o 
   3   2   6      635.99      623.68     11.61 o 
   4   2   6      209.12      211.62      6.12 o 
   5   2   6       89.07       83.59      4.22 o 
   6   2   6     1546.93     1445.49     29.31 o 
   7   2   6        4.44        0.37      2.89 o 
   8   2   6        1.28       -2.89      2.89 o 
   9   2   6        0.31       -3.28      3.28 o 
  10   2   6      576.89      581.17     16.89 o 
  11   2   6      325.39      351.09     13.00 o 
  12   2   6      145.79      152.94      8.93 o 
  13   2   6       45.99       44.91      6.04 o 
  14   2   6       26.63       36.10      4.69 o 
  15   2   6        0.01       -1.28      3.15 o 
 -20   3   6        2.53       -3.84      6.59 o 
 -19   3   6       47.31       41.18      9.34 o 
 -18   3   6        5.97        9.34      6.59 o 
 -17   3   6        3.70        1.62      2.82 o 
 -16   3   6       14.01       17.86      3.56 o 
 -15   3   6       42.99       38.73      3.52 o 
 -14   3   6       34.43       37.92      3.34 o 
 -13   3   6       10.17        9.88      2.39 o 
 -12   3   6        5.85        3.46      1.85 o 
 -11   3   6      297.38      304.57      7.56 o 
 -10   3   6       47.07       40.18      2.31 o 
  -9   3   6      881.48      902.00     10.16 o 
  -8   3   6       96.62      111.19      3.15 o 
  -7   3   6       87.86       86.98      2.46 o 
  -6   3   6       10.72       14.00      1.14 o 
  -5   3   6       66.59       61.12      2.39 o 
  -4   3   6      293.35      291.92      5.68 o 
  -3   3   6       28.30       27.36      1.64 o 
  -2   3   6      428.21      468.07      6.54 o 
  -1   3   6      218.64      193.35      3.69 o 
   0   3   6      101.77       92.53      2.73 o 
   1   3   6        3.88        0.73      1.21 o 
   2   3   6      232.44      229.52      5.18 o 
   3   3   6      101.19      114.51      4.52 o 
   4   3   6      184.97      189.86      5.14 o 
   5   3   6      326.38      308.73      6.78 o 
   6   3   6      129.53      133.42      4.93 o 
   7   3   6       68.08       67.76      4.44 o 
   8   3   6     1684.07     1668.45     28.66 o 
   9   3   6       80.40       94.44      7.76 o 
  10   3   6       55.70       52.57      4.69 o 
  11   3   6        2.85        1.28      3.45 o 
  12   3   6       70.42       77.47      6.72 o 
  13   3   6       22.22       20.32      4.84 o 
  14   3   6        2.02       -0.27      3.88 o 
  15   3   6        0.10        3.29      5.49 o 
 -19   4   6        0.91        1.65      6.59 o 
 -18   4   6        0.00       -3.29      6.04 o 
 -17   4   6       11.11        9.38      4.22 o 
 -16   4   6       43.61       42.46      5.39 o 
 -15   4   6       67.91       80.49      6.86 o 
 -14   4   6        8.87        6.59      3.49 o 
 -13   4   6       94.93       82.95      6.40 o 
 -12   4   6       18.89       17.49      3.51 o 
 -11   4   6       24.53       24.50      3.19 o 
 -10   4   6       94.37       92.47      3.70 o 
  -9   4   6      234.37      236.28      4.38 o 
  -8   4   6        0.02       -1.22      1.22 o 
  -7   4   6      624.49      587.24      8.80 o 
  -6   4   6      634.46      608.54     13.24 o 
  -5   4   6     1620.85     1631.76     17.59 o 
  -4   4   6       20.32       22.62      1.51 o 
  -3   4   6      275.10      315.74      5.89 o 
  -2   4   6      197.61      190.85      5.13 o 
  -1   4   6        0.46        0.31      1.04 o 
   0   4   6      249.92      244.34      5.16 o 
   1   4   6      697.76      636.85     10.11 o 
   2   4   6       15.85       15.99      1.95 o 
   3   4   6        1.55        1.70      1.56 o 
   4   4   6     1326.31     1257.40     18.18 o 
   5   4   6       19.13       17.90      2.63 o 
   6   4   6       40.52       35.34      3.54 o 
   7   4   6        6.70        7.33      3.28 o 
   8   4   6       10.78        9.64      4.67 o 
   9   4   6        1.57        1.37      3.11 o 
  10   4   6        2.43        0.55      4.67 o 
  11   4   6       57.30       63.73     12.90 o 
  12   4   6        2.51       -1.37      3.88 o 
  13   4   6        3.60        2.75      3.88 o 
 -17   5   6       29.43       29.30      4.49 o 
 -16   5   6        9.01        3.52      3.35 o 
 -15   5   6       19.40       11.33      3.55 o 
 -14   5   6       14.69       15.08      3.58 o 
 -13   5   6        7.28        5.07      2.91 o 
 -12   5   6       25.81       27.88      3.78 o 
 -11   5   6       27.17       24.36      3.55 o 
 -10   5   6      252.06      265.09      8.07 o 
  -9   5   6        4.50        7.83      2.27 o 
  -8   5   6       64.67       59.89      3.51 o 
  -7   5   6      146.96      140.56      5.39 o 
  -6   5   6      258.64      265.44      6.19 o 
  -5   5   6        7.47        7.98      1.61 o 
  -4   5   6       57.93       54.19      2.77 o 
  -3   5   6      150.82      147.09      4.43 o 
  -2   5   6      173.33      176.85      4.76 o 
  -1   5   6       32.67       36.56      2.48 o 
   0   5   6      176.91      183.99      5.33 o 
   1   5   6       64.64       48.40      4.06 o 
   2   5   6       86.41       79.97      5.27 o 
   3   5   6        0.99        6.67      2.64 o 
   4   5   6       27.80       28.18      3.95 o 
   5   5   6       51.64       50.93      5.15 o 
   6   5   6       22.63       23.79      6.31 o 
   7   5   6       27.88       28.69      4.45 o 
   8   5   6      543.63      579.90     16.81 o 
   9   5   6        2.68        7.85      3.82 o 
  10   5   6       12.39        7.92      4.06 o 
  11   5   6       64.54       60.12     10.16 o 
 -14   6   6        4.98        1.00      3.31 o 
 -13   6   6        3.31        1.33      3.23 o 
 -12   6   6        4.72        0.98      3.06 o 
 -11   6   6        9.49        7.16      3.06 o 
 -10   6   6        2.90        0.69      2.59 o 
  -9   6   6        8.36        6.72      2.79 o 
  -8   6   6       17.03       15.92      2.67 o 
  -7   6   6      588.56      602.47     14.27 o 
  -6   6   6      120.95      136.24      4.91 o 
  -5   6   6       13.52        9.34      5.49 o 
  -4   6   6        2.99        1.10      4.94 o 
  -3   6   6      287.73      261.38     14.83 o 
  -2   6   6       22.31       19.22      6.04 o 
  -1   6   6        0.51       -1.10      4.39 o 
   0   6   6       17.05       16.24      2.50 o 
   1   6   6       91.70       92.42      5.23 o 
   2   6   6        7.37        7.41      2.83 o 
   3   6   6      122.69      115.17      6.30 o 
   4   6   6        6.04        6.91      3.15 o 
   5   6   6       88.79       94.42      6.59 o 
   6   6   6        2.89        5.00      3.43 o 
   7   6   6       33.06       33.56      5.27 o 
   8   6   6        3.26        3.71      3.82 o 
   9   6   6       75.42       77.81      6.96 o 
 -10   7   6       21.62       29.44      5.54 o 
  -9   7   6        6.41        9.34      4.35 o 
  -8   7   6       21.23       18.32      4.94 o 
  -7   7   6       16.34       15.05      4.06 o 
  -6   7   6       49.65       66.44      9.88 o 
  -5   7   6       61.18       63.15      9.88 o 
  -4   7   6        4.53        4.94      6.04 o 
  -3   7   6        4.56        2.75      6.04 o 
  -2   7   6      169.70      178.46     13.73 o 
  -1   7   6      123.96      131.79     12.08 o 
   0   7   6       51.62       41.73      9.34 o 
   1   7   6        7.20        3.29      5.49 o 
   2   7   6      139.25      126.30     13.18 o 
   3   7   6        1.84        0.00      6.04 o 
   4   7   6       86.99      114.77     13.18 o 
   5   7   6       33.16       41.18      9.34 o 
 -21   0   7        5.60       14.65      5.39 o 
 -19   0   7        2.65        0.03      4.06 o 
 -17   0   7       32.14       37.81      6.31 o 
 -15   0   7        0.28       -0.51      6.31 o 
 -13   0   7      688.70      714.35     28.01 o 
 -11   0   7     1422.39     1506.07     30.67 o 
  -9   0   7       63.62       73.37      5.31 o 
  -7   0   7     4288.29     4431.04     54.71 o 
  -5   0   7     2129.48     2105.29     27.18 o 
  -3   0   7        0.34       -0.93      0.93 o 
  -1   0   7      986.49     1002.07     16.27 o 
   1   0   7      151.58       97.42      4.84 o 
   3   0   7     1320.55     1326.12     37.34 o 
   5   0   7     1889.38     1981.77     54.36 o 
   7   0   7       20.62       10.98      4.39 o 
   9   0   7      244.01      235.02     13.73 o 
  11   0   7        3.76        0.00      4.94 o 
  13   0   7      116.60      114.22     12.63 o 
  15   0   7        0.91       10.98      7.14 o 
 -22   1   7        8.95        3.29      6.59 o 
 -21   1   7       14.20       15.26      4.54 o 
 -20   1   7       28.83       33.61      4.96 o 
 -19   1   7        3.90        2.73      3.27 o 
 -18   1   7        0.12        2.04      3.05 o 
 -17   1   7       12.29       11.07      3.37 o 
 -16   1   7       73.22       75.70      5.37 o 
 -15   1   7       25.28       19.25      4.54 o 
 -14   1   7      347.42      312.20     10.56 o 
 -13   1   7        0.06        0.90      2.40 o 
 -12   1   7       21.23       15.43      2.39 o 
 -11   1   7       28.72       21.77      1.86 o 
 -10   1   7     1000.33     1079.06     15.23 o 
  -9   1   7        0.09       -0.40      1.42 o 
  -8   1   7       24.93       16.14      1.09 o 
  -7   1   7       16.89       17.61      1.19 o 
  -6   1   7       87.99       88.21      2.25 o 
  -5   1   7       74.50       62.37      1.93 o 
  -4   1   7       18.78       13.22      1.05 o 
  -3   1   7     1143.26     1248.06     12.84 o 
  -2   1   7      728.37      682.24      8.40 o 
  -1   1   7        0.64       -0.33      0.98 o 
   0   1   7     1934.45     2067.96     26.84 o 
   1   1   7     3880.47     4354.84     53.81 o 
   2   1   7     3525.72     3675.37     53.36 o 
   3   1   7      780.62      903.77     15.74 o 
   4   1   7       10.29        9.88      2.50 o 
   5   1   7       33.74       25.56      3.49 o 
   6   1   7      482.81      485.43     22.79 o 
   7   1   7        1.39       -2.50      2.50 o 
   8   1   7       22.90       17.01      3.67 o 
   9   1   7       38.70       32.55      4.66 o 
  10   1   7      128.73      133.99     10.16 o 
  11   1   7      115.77      119.67      8.34 o 
  12   1   7       27.89       31.44      5.44 o 
  13   1   7        2.22        0.21      4.06 o 
  14   1   7       11.38        5.22      4.66 o 
  15   1   7        0.36       -2.01      4.45 o 
 -21   2   7        0.01       -1.19      4.84 o 
 -20   2   7        0.45       -3.69      4.22 o 
 -19   2   7        0.02       -3.14      3.14 o 
 -18   2   7        0.33       -2.95      2.95 o 
 -17   2   7        1.93        0.04      2.91 o 
 -16   2   7        2.87       -1.19      2.10 o 
 -15   2   7       53.21       47.69      3.44 o 
 -14   2   7      148.64      146.33      5.95 o 
 -13   2   7        7.95        4.74      2.40 o 
 -12   2   7       13.61        9.59      2.21 o 
 -11   2   7      210.42      202.47      5.09 o 
 -10   2   7      705.57      703.29      9.38 o 
  -9   2   7      539.97      539.32      8.44 o 
  -8   2   7     1044.23     1100.28     12.64 o 
  -7   2   7      104.00      100.33      2.60 o 
  -6   2   7       14.41       11.86      1.31 o 
  -5   2   7     2742.65     2873.00     25.37 o 
  -4   2   7     3229.76     3381.85     29.59 o 
  -3   2   7     1974.14     2345.43     22.62 o 
  -2   2   7       66.88       84.39      2.58 o 
  -1   2   7      608.41      574.55      9.05 o 
   0   2   7       70.53       62.24      3.17 o 
   1   2   7       63.81       73.84      3.69 o 
   2   2   7      319.80      380.14      8.34 o 
   3   2   7      835.42      906.81     15.94 o 
   4   2   7       78.35       63.13      4.02 o 
   5   2   7      882.34      817.31     61.78 o 
   6   2   7       40.00       39.00      4.27 o 
   7   2   7       85.56       78.26      5.82 o 
   8   2   7       64.94       65.05     13.45 o 
   9   2   7      662.70      660.32     19.77 o 
  10   2   7       25.07       17.88      4.66 o 
  11   2   7        0.27       -0.27      3.88 o 
  12   2   7       32.29       26.83      6.04 o 
  13   2   7       26.86       26.29      8.51 o 
  14   2   7        9.23       13.99      3.95 o 
  15   2   7       14.57       14.62      4.94 o 
 -20   3   7       41.32       38.44      9.34 o 
 -19   3   7        5.83       13.18      7.69 o 
 -18   3   7        1.94       -5.49      5.49 o 
 -17   3   7       15.35       11.86      3.31 o 
 -16   3   7       12.35        9.75      7.22 o 
 -15   3   7        1.24       -2.66      2.66 o 
 -14   3   7        1.18        1.41      2.10 o 
 -13   3   7       38.83       33.37      2.77 o 
 -12   3   7      248.48      257.09      5.52 o 
 -11   3   7        0.28       -1.52      1.52 o 
 -10   3   7       44.40       42.50      2.13 o 
  -9   3   7       19.46       14.72      1.88 o 
  -8   3   7       26.82       30.73      1.87 o 
  -7   3   7      295.85      296.24      4.55 o 
  -6   3   7       35.30       27.30      1.54 o 
  -5   3   7      316.11      293.07      7.27 o 
  -4   3   7       66.93       54.80      3.40 o 
  -3   3   7     1145.74     1180.75     13.18 o 
  -2   3   7      393.08      325.52      9.47 o 
  -1   3   7        1.47        0.97      2.74 o 
   0   3   7       44.72       44.09      2.45 o 
   1   3   7      454.67      423.66      7.75 o 
   2   3   7     1469.36     1383.91     19.29 o 
   3   3   7        0.08       -0.24      2.07 o 
   4   3   7      324.96      325.56      7.37 o 
   5   3   7      466.85      488.52      9.45 o 
   6   3   7       14.80       24.34      3.17 o 
   7   3   7      204.09      207.70     11.88 o 
   8   3   7      114.36      127.68      6.21 o 
   9   3   7        0.39       -2.54      2.54 o 
  10   3   7      163.06      167.20      7.08 o 
  11   3   7       90.09       94.74      7.35 o 
  12   3   7        0.27       -3.29      4.94 o 
  13   3   7        1.87        0.92      3.67 o 
  14   3   7        7.27        5.44      4.35 o 
 -19   4   7        2.43        0.98      4.45 o 
 -18   4   7        5.73        3.13      4.45 o 
 -17   4   7       32.05       23.36      5.11 o 
 -16   4   7        0.26       -2.08      2.82 o 
 -15   4   7       12.29       15.72      3.35 o 
 -14   4   7       57.85       57.14      4.54 o 
 -13   4   7       24.90       15.40      3.27 o 
 -12   4   7      112.67      105.89      4.91 o 
 -11   4   7      224.24      227.45      6.43 o 
 -10   4   7       53.81       49.07      2.60 o 
  -9   4   7        4.84        3.83      1.56 o 
  -8   4   7      698.32      711.89      9.43 o 
  -7   4   7       12.91        7.11      2.26 o 
  -6   4   7       47.92       44.35      2.50 o 
  -5   4   7      610.68      569.08     21.10 o 
  -4   4   7     1294.31     1253.79     14.14 o 
  -3   4   7      103.47       91.18      2.91 o 
  -2   4   7       42.49       31.96      1.90 o 
  -1   4   7      219.85      200.16      4.80 o 
   0   4   7      411.90      401.13      7.37 o 
   1   4   7        2.03        0.43      1.38 o 
   2   4   7      141.38      142.08      4.47 o 
   3   4   7       14.73        9.00      3.29 o 
   4   4   7       78.32       77.01      4.49 o 
   5   4   7        2.57        3.65      2.31 o 
   6   4   7      280.38      276.13     10.28 o 
   7   4   7        5.73       11.47      3.67 o 
   8   4   7       54.58       51.28      5.62 o 
   9   4   7       96.05      121.16      7.77 o 
  10   4   7       41.40       59.61      6.21 o 
  11   4   7       11.07       17.50      4.94 o 
  12   4   7       40.59       49.99      6.57 o 
  13   4   7        8.72       14.28      6.04 o 
 -17   5   7        0.01       -2.75      3.37 o 
 -16   5   7        1.56       -1.01      3.27 o 
 -15   5   7       79.05       67.20      5.49 o 
 -14   5   7       10.81       12.63      3.49 o 
 -13   5   7        5.42        3.14      3.05 o 
 -12   5   7        0.21       -0.87      2.63 o 
 -11   5   7       22.75       26.62      3.63 o 
 -10   5   7       31.62       28.99      3.65 o 
  -9   5   7       17.86       13.29      2.51 o 
  -8   5   7        8.54        7.36      2.22 o 
  -7   5   7      188.02      202.21      6.22 o 
  -6   5   7        1.09        1.62      2.19 o 
  -5   5   7        1.44        0.90      1.93 o 
  -4   5   7       10.05        7.88      4.12 o 
  -3   5   7      189.83      209.02     11.53 o 
  -2   5   7       49.25       48.13      4.06 o 
  -1   5   7        0.01        0.65      1.91 o 
   0   5   7       43.26       40.79      3.74 o 
   1   5   7      288.61      278.51      9.10 o 
   2   5   7        0.21        0.76      2.33 o 
   3   5   7       54.21       58.29      4.98 o 
   4   5   7       35.84       29.35      4.22 o 
   5   5   7       27.08       33.60      4.61 o 
   6   5   7        9.60       16.06      3.82 o 
   7   5   7      108.50      115.27      7.65 o 
   8   5   7        0.41        6.71      3.67 o 
   9   5   7       14.73       16.27      4.94 o 
  10   5   7        7.99        4.31      4.06 o 
  11   5   7       36.97       36.79      6.01 o 
 -14   6   7        7.78        2.81      3.46 o 
 -13   6   7        7.15        1.50      3.23 o 
 -12   6   7       15.61       11.17      4.23 o 
 -11   6   7       22.11       20.18      3.53 o 
 -10   6   7        5.87        3.94      2.73 o 
  -9   6   7        0.18       -0.86      2.40 o 
  -8   6   7      199.16      235.37     11.73 o 
  -7   6   7       31.48       39.59      3.61 o 
  -6   6   7       32.18       34.36      2.95 o 
  -5   6   7       16.61       18.14      3.29 o 
  -4   6   7       59.23       67.04     12.36 o 
  -3   6   7        0.02       -1.05      1.92 o 
  -2   6   7        2.18       -0.42      2.01 o 
  -1   6   7        9.22       10.68      2.46 o 
   0   6   7      155.52      177.30      6.98 o 
   1   6   7       74.29       74.24      5.07 o 
   2   6   7       46.36       38.44      4.16 o 
   3   6   7       15.18       16.53      7.14 o 
   4   6   7      197.08      230.80      9.50 o 
   5   6   7       24.37       28.92      4.47 o 
   6   6   7        4.99       10.63      4.67 o 
   7   6   7       51.00       54.45      5.93 o 
   8   6   7       30.16       39.11      5.54 o 
  -9   7   7        0.07       -4.94      4.94 o 
  -8   7   7       10.98       15.88      4.35 o 
  -7   7   7      153.35      172.42     13.73 o 
  -6   7   7       35.52       35.69      8.24 o 
  -5   7   7        6.04       16.47      7.14 o 
  -4   7   7       12.15        3.84      6.04 o 
  -3   7   7       29.57       32.40      8.24 o 
  -2   7   7       57.54       68.09     10.43 o 
  -1   7   7        3.97       -1.65      5.49 o 
   0   7   7        0.67        3.29      6.04 o 
   1   7   7       14.87       10.43      6.59 o 
   2   7   7        0.24        0.55      6.04 o 
   3   7   7       85.26       89.51     12.08 o 
 -22   0   8        3.14       14.22      5.39 o 
 -20   0   8       13.98       13.20      4.84 o 
 -18   0   8        1.34       -4.12      4.12 o 
 -16   0   8       47.85       54.70      6.01 o 
 -14   0   8      553.87      547.01     15.52 o 
 -12   0   8      324.47      340.14     11.24 o 
 -10   0   8        1.49        0.49      1.44 o 
  -8   0   8       52.78       31.67      2.26 o 
  -6   0   8        4.94        0.75      1.15 o 
  -4   0   8       23.54       12.72      1.59 o 
  -2   0   8      172.80      176.32      5.17 o 
   0   0   8      309.85      373.25     17.30 o 
   2   0   8      817.94      862.12     26.91 o 
   4   0   8        0.36        1.10      3.29 o 
   6   0   8      401.47      392.07     17.02 o 
   8   0   8       48.23       41.18      7.14 o 
  10   0   8      269.86      218.55     14.28 o 
  12   0   8      350.14      349.79     19.22 o 
  14   0   8        0.88       -1.65      5.49 o 
 -22   1   8        0.37       -3.20      3.20 o 
 -21   1   8        4.64        9.01      3.48 o 
 -20   1   8        0.04       -0.78      2.94 o 
 -19   1   8        0.16       -2.60      2.60 o 
 -18   1   8        1.64       -2.45      2.45 o 
 -17   1   8       31.34       30.48      3.65 o 
 -16   1   8        5.04        4.28      2.53 o 
 -15   1   8       30.24       33.09      3.36 o 
 -14   1   8      126.81      135.23      6.18 o 
 -13   1   8      773.93      777.51     13.58 o 
 -12   1   8        6.24        4.64      1.50 o 
 -11   1   8       38.26       34.10      2.14 o 
 -10   1   8        0.00       -0.64      1.30 o 
  -9   1   8     1295.92     1264.45     17.60 o 
  -8   1   8        6.16        0.97      1.22 o 
  -7   1   8      299.11      302.00      5.15 o 
  -6   1   8      132.17      139.43      2.93 o 
  -5   1   8        2.86       -0.90      0.90 o 
  -4   1   8      193.16      263.81      3.93 o 
  -3   1   8     1405.37     1408.92     17.96 o 
  -2   1   8     1712.10     1933.62     20.81 o 
  -1   1   8        2.35        2.47      1.41 o 
   0   1   8       19.71       23.82      2.63 o 
   1   1   8     2140.49     2183.64     33.18 o 
   2   1   8      150.25      165.36      5.49 o 
   3   1   8       93.77      100.69      6.31 o 
   4   1   8       51.35       53.00      4.27 o 
   5   1   8        0.08       -0.21      2.75 o 
   6   1   8      195.56      208.30      8.34 o 
   7   1   8        5.63        4.72      3.29 o 
   8   1   8       22.10       13.58      3.67 o 
   9   1   8       70.98       56.87      7.96 o 
  10   1   8        4.99        9.62      4.06 o 
  11   1   8        2.14       -1.37      3.49 o 
  12   1   8        1.31        0.17      3.67 o 
  13   1   8       15.95       15.65      5.05 o 
  14   1   8        6.71        1.89      4.45 o 
 -21   2   8        6.48       -0.64      3.58 o 
 -20   2   8        0.00       -2.13      3.27 o 
 -19   2   8       10.12       10.86      3.42 o 
 -18   2   8        1.33       -2.61      2.75 o 
 -17   2   8        2.57       -0.23      2.53 o 
 -16   2   8       18.01        7.40      2.72 o 
 -15   2   8       11.22        5.35      2.75 o 
 -14   2   8      141.17      126.26      5.47 o 
 -13   2   8      166.82      154.71      5.76 o 
 -12   2   8       98.59      100.65      4.66 o 
 -11   2   8        0.44        0.13      1.76 o 
 -10   2   8      121.29      126.79      3.19 o 
  -9   2   8       14.17       18.78      1.76 o 
  -8   2   8      104.33      105.65      2.74 o 
  -7   2   8       45.51       50.09      2.04 o 
  -6   2   8     2827.34     2964.80     28.26 o 
  -5   2   8      420.58      434.25      7.98 o 
  -4   2   8      106.11      108.52      3.29 o 
  -3   2   8      405.23      434.42      7.35 o 
  -2   2   8      143.29      126.07      3.77 o 
  -1   2   8      398.82      356.01      7.82 o 
   0   2   8        6.76        4.58      1.90 o 
   1   2   8      173.11      191.17      5.81 o 
   2   2   8      144.12      118.72      4.85 o 
   3   2   8      421.08      443.85     10.03 o 
   4   2   8      581.13      553.94     16.75 o 
   5   2   8       21.62       26.37      3.88 o 
   6   2   8      712.47      661.47     17.08 o 
   7   2   8      408.45      452.13     13.96 o 
   8   2   8        0.09       -3.49      3.49 o 
   9   2   8      140.12      117.27      7.77 o 
  10   2   8        5.45       -0.52      4.67 o 
  11   2   8        1.01        4.24      4.06 o 
  12   2   8       22.79       33.36      5.62 o 
  13   2   8        0.15       -1.02      4.12 o 
  14   2   8       11.34        4.94      6.59 o 
 -20   3   8       29.19       32.99      6.01 o 
 -19   3   8       24.18       24.49      5.62 o 
 -18   3   8        2.46       -2.64      4.39 o 
 -17   3   8        0.40       -2.38      2.38 o 
 -16   3   8        4.61        1.05      2.54 o 
 -15   3   8        5.15       -1.91      2.06 o 
 -14   3   8        8.26        2.62      2.18 o 
 -13   3   8       62.44       61.17      3.36 o 
 -12   3   8       31.32       25.48      2.37 o 
 -11   3   8      131.22      119.86      4.41 o 
 -10   3   8      330.47      327.71      5.76 o 
  -9   3   8      404.02      418.05      6.54 o 
  -8   3   8      144.57      158.84      3.48 o 
  -7   3   8      239.89      269.50      4.38 o 
  -6   3   8       17.56       18.99      1.63 o 
  -5   3   8       24.60       25.64      1.70 o 
  -4   3   8      477.63      473.50      6.75 o 
  -3   3   8      216.06      195.57      4.27 o 
  -2   3   8        2.23        2.37      1.63 o 
  -1   3   8       96.39       93.18      3.24 o 
   0   3   8      275.35      279.04      6.17 o 
   1   3   8      273.95      268.03      7.29 o 
   2   3   8        0.03        1.06      2.38 o 
   3   3   8      100.53      119.11      5.55 o 
   4   3   8     1691.04     1730.69     27.50 o 
   5   3   8      320.47      318.75     12.36 o 
   6   3   8       71.54       74.15     10.49 o 
   7   3   8       19.83       18.69      3.27 o 
   8   3   8      164.08      159.58      9.40 o 
   9   3   8      161.09      170.79      7.76 o 
  10   3   8        5.00        6.23      2.95 o 
  11   3   8       17.98       15.28      4.45 o 
  12   3   8       15.83       16.75      4.66 o 
  13   3   8       13.02       12.42      5.00 o 
 -19   4   8       30.75       23.63      5.82 o 
 -18   4   8        0.33       -0.07      4.35 o 
 -17   4   8        7.05        2.90      3.31 o 
 -16   4   8        2.72       -0.02      2.98 o 
 -15   4   8       16.27       19.50      3.58 o 
 -14   4   8        8.54        4.31      4.03 o 
 -13   4   8        0.01       -2.63      2.63 o 
 -12   4   8        3.35        4.41      2.51 o 
 -11   4   8      279.57      286.02      6.13 o 
 -10   4   8      255.85      258.77      7.89 o 
  -9   4   8      506.72      505.17      8.13 o 
  -8   4   8        7.37        3.89      1.76 o 
  -7   4   8      543.06      513.71     31.93 o 
  -6   4   8      535.92      552.85      8.52 o 
  -5   4   8      323.93      321.68      6.71 o 
  -4   4   8       43.84       39.65      2.65 o 
  -3   4   8        0.36       -1.08      1.08 o 
  -2   4   8      135.06      139.25      5.51 o 
  -1   4   8      275.84      214.93     29.50 o 
   0   4   8      268.88      253.82      5.93 o 
   1   4   8      141.84      138.30      4.50 o 
   2   4   8       10.84       11.69      2.50 o 
   3   4   8      897.29      890.73     16.35 o 
   4   4   8      241.71      244.60      7.37 o 
   5   4   8        3.96        6.46      3.28 o 
   6   4   8      115.16      114.12      7.14 o 
   7   4   8       70.68       66.97      5.82 o 
   8   4   8       46.11       48.63      5.82 o 
   9   4   8       24.38       24.80      4.84 o 
  10   4   8        0.04        3.81      3.67 o 
  11   4   8       89.10       86.17      7.56 o 
  12   4   8       12.57       13.64      4.84 o 
 -17   5   8        1.59       -3.35      3.35 o 
 -16   5   8       18.69       20.68      4.01 o 
 -15   5   8        1.64        2.18      3.27 o 
 -14   5   8       38.48       31.72      4.22 o 
 -13   5   8        1.42        0.60      2.82 o 
 -12   5   8       14.24       17.44      3.46 o 
 -11   5   8      111.53      124.73      7.26 o 
 -10   5   8       29.01       27.33      4.37 o 
  -9   5   8       30.75       26.67      3.23 o 
  -8   5   8       12.26       12.72      2.66 o 
  -7   5   8      119.35      136.87      5.41 o 
  -6   5   8        0.01       -1.99      3.03 o 
  -5   5   8       32.03       33.72      2.98 o 
  -4   5   8      358.97      366.48     10.29 o 
  -3   5   8        4.44        4.06      2.33 o 
  -2   5   8        2.80        0.14      2.23 o 
  -1   5   8       27.08       25.32      3.29 o 
   0   5   8      187.44      181.30      7.39 o 
   1   5   8       19.53       16.81      3.43 o 
   2   5   8       60.97       51.73      4.75 o 
   3   5   8        1.02        1.44      3.03 o 
   4   5   8      308.52      308.04     11.02 o 
   5   5   8        0.08        1.41      3.03 o 
   6   5   8       27.14       28.83      6.86 o 
   7   5   8       63.26       53.03      5.79 o 
   8   5   8        1.00        1.21      3.67 o 
   9   5   8       33.29       27.63      5.49 o 
  10   5   8       32.78       28.79      5.23 o 
 -14   6   8       14.35        8.86      3.63 o 
 -13   6   8       25.28       27.05      5.00 o 
 -12   6   8        2.99       -3.55      3.55 o 
 -11   6   8      111.37      137.22      9.06 o 
 -10   6   8       59.54       62.58      4.52 o 
  -9   6   8        9.41       11.93      2.79 o 
  -8   6   8        0.77       -2.33      2.33 o 
  -7   6   8       39.59       40.60      3.30 o 
  -6   6   8       49.07       47.03      4.94 o 
  -5   6   8      118.67      107.21      6.04 o 
  -4   6   8        1.30       -0.89      3.29 o 
  -3   6   8        0.30       -0.84      2.01 o 
  -2   6   8        2.19        2.67      2.40 o 
  -1   6   8      241.00      248.45      8.53 o 
   0   6   8        0.50        1.53      2.40 o 
   1   6   8        1.56        4.94      2.74 o 
   2   6   8        0.24        2.53      2.74 o 
   3   6   8      263.14      269.54     18.40 o 
   4   6   8       36.46       48.69      5.49 o 
   5   6   8       39.24       48.85      5.54 o 
   6   6   8       12.00       12.90      7.96 o 
   7   6   8       32.96       39.11      5.77 o 
  -9   7   8        6.43        4.84      4.22 o 
  -8   7   8       19.90       26.91      7.69 o 
  -7   7   8       14.24       21.96      7.69 o 
  -6   7   8       25.05       25.26      7.69 o 
  -5   7   8       15.06       20.87      7.14 o 
  -4   7   8      125.78      141.67     12.08 o 
  -3   7   8        0.00       -0.55      5.49 o 
  -2   7   8       27.28       31.30      7.69 o 
  -1   7   8        2.30       -0.55      6.04 o 
   0   7   8       82.63       87.31     11.53 o 
   1   7   8       29.13       51.62      9.34 o 
   2   7   8        3.75        4.39      6.59 o 
 -21   0   9        1.88       -2.85      4.22 o 
 -19   0   9        1.33       -2.75      3.88 o 
 -17   0   9       40.50       35.90      5.23 o 
 -15   0   9        3.56        1.36      3.28 o 
 -13   0   9        1.42       -2.72      2.72 o 
 -11   0   9      282.70      258.75      5.62 o 
  -9   0   9      365.94      418.89     11.84 o 
  -7   0   9      565.67      574.76     13.29 o 
  -5   0   9        6.24       17.93      1.84 o 
  -3   0   9     2025.62     2071.10     31.49 o 
  -1   0   9      415.64      514.25     12.81 o 
   1   0   9     1355.34     1398.61     39.54 o 
   3   0   9        4.51       -1.10      3.29 o 
   5   0   9      255.99      224.04     12.63 o 
   7   0   9       45.69       31.30      6.04 o 
   9   0   9       13.34        4.39      4.94 o 
  11   0   9       53.54       48.87      8.79 o 
  13   0   9        7.14       12.63      7.14 o 
 -22   1   9        5.12        3.42      3.55 o 
 -21   1   9        1.19        0.74      3.06 o 
 -20   1   9        3.26        5.45      3.33 o 
 -19   1   9       12.73        8.43      3.15 o 
 -18   1   9        1.63        3.89      2.81 o 
 -17   1   9        0.08       -1.35      2.37 o 
 -16   1   9        5.48        3.18      2.72 o 
 -15   1   9        0.98        0.40      2.39 o 
 -14   1   9      407.55      413.10      9.46 o 
 -13   1   9       17.49       16.13      1.91 o 
 -12   1   9        0.10        0.14      1.41 o 
 -11   1   9       38.39       24.91      2.67 o 
 -10   1   9      236.77      211.48      5.25 o 
  -9   1   9       32.12       32.44      2.34 o 
  -8   1   9       97.95       97.37      3.24 o 
  -7   1   9      296.97      298.76      5.23 o 
  -6   1   9      198.66      219.87      4.44 o 
  -5   1   9      364.37      402.86      6.20 o 
  -4   1   9     1032.66     1045.97     13.65 o 
  -3   1   9      827.49      914.67     13.72 o 
  -2   1   9      730.72      766.23     12.08 o 
  -1   1   9       34.46       37.81      3.05 o 
   0   1   9      370.84      300.25      7.61 o 
   1   1   9       15.25       17.55      2.89 o 
   2   1   9       81.07       81.33      5.05 o 
   3   1   9      103.57      109.84     12.08 o 
   4   1   9       15.24       13.96      3.28 o 
   5   1   9        7.41        6.88      2.89 o 
   6   1   9        8.53        8.24      3.11 o 
   7   1   9        5.28        7.14      3.28 o 
   8   1   9      608.19      576.03     16.70 o 
   9   1   9       26.70       32.86      5.05 o 
  10   1   9       19.00        7.09      4.06 o 
  11   1   9        5.48        3.53      6.59 o 
  12   1   9       37.88       48.05      6.60 o 
  13   1   9        0.76       -3.57      3.88 o 
  14   1   9        4.36        8.51      5.05 o 
 -21   2   9        2.37        1.79      3.78 o 
 -20   2   9        0.05       -0.62      3.31 o 
 -19   2   9       10.50        8.72      3.34 o 
 -18   2   9        0.01       -2.60      2.60 o 
 -17   2   9        3.08       -2.51      2.51 o 
 -16   2   9        5.43        4.64      2.81 o 
 -15   2   9        0.06       -2.39      2.39 o 
 -14   2   9      328.96      300.61      7.94 o 
 -13   2   9      948.60      904.38     15.29 o 
 -12   2   9      762.79      769.87     13.37 o 
 -11   2   9      377.30      382.81      7.51 o 
 -10   2   9        0.53       -1.15      1.15 o 
  -9   2   9        2.11        2.71      1.21 o 
  -8   2   9      212.45      214.36      4.04 o 
  -7   2   9      595.29      615.26      7.69 o 
  -6   2   9        2.13        3.23      1.33 o 
  -5   2   9       11.35        4.06      1.47 o 
  -4   2   9       21.81       18.92      1.81 o 
  -3   2   9     1173.87     1254.32     17.70 o 
  -2   2   9        5.53        7.91      1.70 o 
  -1   2   9      555.44      598.37     11.72 o 
   0   2   9      384.21      380.18      8.77 o 
   1   2   9     1586.37     1641.32     34.04 o 
   2   2   9       35.07       30.46      3.67 o 
   3   2   9      145.10      144.31     17.30 o 
   4   2   9      151.97      149.91      7.38 o 
   5   2   9     2671.43     2693.95     51.45 o 
   6   2   9     1107.78     1100.11     26.08 o 
   7   2   9       25.01       20.18      4.61 o 
   8   2   9       40.58       30.53      4.84 o 
   9   2   9       49.06       44.58      5.62 o 
  10   2   9        4.32        2.34      3.67 o 
  11   2   9       96.54      103.53      8.15 o 
  12   2   9        2.28        4.08      4.45 o 
  13   2   9       23.16       20.47      8.79 o 
 -20   3   9        0.20       -0.02      4.61 o 
 -19   3   9        0.05       -1.70      4.45 o 
 -18   3   9       19.63       12.45      4.61 o 
 -17   3   9        1.97       -3.14      3.14 o 
 -16   3   9       76.82       60.25      5.28 o 
 -15   3   9        7.08       -2.21      2.60 o 
 -14   3   9      116.62      120.35      8.32 o 
 -13   3   9        2.19       -1.08      2.39 o 
 -12   3   9        5.82        2.20      2.47 o 
 -11   3   9        3.96        0.94      1.66 o 
 -10   3   9      221.22      227.05      4.78 o 
  -9   3   9     1436.56     1513.27     16.00 o 
  -8   3   9      442.07      449.67      6.42 o 
  -7   3   9      922.46      912.81     11.32 o 
  -6   3   9       45.94       52.18      2.31 o 
  -5   3   9       15.56        9.49      1.44 o 
  -4   3   9      183.26      176.54      3.94 o 
  -3   3   9       16.35       20.07      1.81 o 
  -2   3   9       69.50       67.28      2.89 o 
  -1   3   9       56.37       55.35      3.17 o 
   0   3   9        4.97        6.86      1.92 o 
   1   3   9     2128.61     2108.85     32.85 o 
   2   3   9       22.41       20.09      3.05 o 
   3   3   9      402.86      363.18     23.06 o 
   4   3   9      142.70      131.58      7.38 o 
   5   3   9      144.99      127.22      9.06 o 
   6   3   9        6.09        2.20      3.11 o 
   7   3   9      138.10      140.34      8.15 o 
   8   3   9       41.71       32.56      3.90 o 
   9   3   9       27.86       35.67      4.22 o 
  10   3   9        0.03       -3.84      4.94 o 
  11   3   9       14.80        9.12      4.35 o 
  12   3   9       19.39       21.94      5.23 o 
 -19   4   9        0.81       -2.86      4.61 o 
 -18   4   9        9.13        3.11      4.61 o 
 -17   4   9       12.00       15.16      5.00 o 
 -16   4   9       15.38        7.89      4.22 o 
 -15   4   9        0.53       -3.43      3.43 o 
 -14   4   9        5.08        5.87      3.67 o 
 -13   4   9       12.74        8.03      3.67 o 
 -12   4   9      658.55      655.68     17.59 o 
 -11   4   9       11.29        8.22      2.38 o 
 -10   4   9      116.02      111.55      4.55 o 
  -9   4   9      179.98      182.88      5.38 o 
  -8   4   9       93.29       88.45      4.01 o 
  -7   4   9        3.14        4.43      1.51 o 
  -6   4   9       23.61       20.38      1.83 o 
  -5   4   9       26.28       19.40      1.83 o 
  -4   4   9      147.97      131.55      7.11 o 
  -3   4   9        1.56        0.53      1.36 o 
  -2   4   9       16.46        8.74      1.70 o 
  -1   4   9      232.98      205.91      4.90 o 
   0   4   9        1.73        1.32      1.99 o 
   1   4   9        0.70        0.60      3.38 o 
   2   4   9       60.78       39.20      3.46 o 
   3   4   9       36.01       29.04      3.27 o 
   4   4   9      308.45      284.82     10.24 o 
   5   4   9       77.61       83.73      6.18 o 
   6   4   9      159.74      156.92      9.61 o 
   7   4   9       19.20       19.23      4.27 o 
   8   4   9       30.72       38.88      9.61 o 
   9   4   9        3.18        7.30      4.06 o 
  10   4   9       10.16       17.02      4.66 o 
  11   4   9        3.94        3.02      4.27 o 
 -17   5   9        5.59       -0.14      4.61 o 
 -16   5   9        1.76        0.67      4.35 o 
 -15   5   9       15.72       11.67      4.47 o 
 -14   5   9        0.14       -3.49      3.49 o 
 -13   5   9        0.20       -2.10      3.28 o 
 -12   5   9       48.77       49.79      5.39 o 
 -11   5   9        0.70       -1.78      2.50 o 
 -10   5   9       29.95       28.97      3.46 o 
  -9   5   9       63.64       64.79      4.28 o 
  -8   5   9       44.79       44.70      3.63 o 
  -7   5   9       29.38       26.44      2.98 o 
  -6   5   9      123.57      115.51      5.09 o 
  -5   5   9      101.65      102.63      5.54 o 
  -4   5   9        6.28        2.15      3.02 o 
  -3   5   9        4.08        4.86      2.64 o 
  -2   5   9        2.33        3.34      2.33 o 
  -1   5   9      147.95      172.64      7.39 o 
   0   5   9      295.29      266.93      9.22 o 
   1   5   9        3.09        2.86      2.74 o 
   2   5   9        2.28        1.35      2.89 o 
   3   5   9      146.09      146.87      9.34 o 
   4   5   9       46.49       37.87      4.84 o 
   5   5   9       21.06       16.82      7.41 o 
   6   5   9       37.27       34.43      5.05 o 
   7   5   9       30.54       28.20      7.96 o 
   8   5   9        0.27       -3.49      3.49 o 
   9   5   9       40.98       46.36      6.40 o 
 -14   6   9       17.74       18.98      5.15 o 
 -13   6   9        2.18       -2.64      3.82 o 
 -12   6   9      151.67      180.01      9.10 o 
 -11   6   9       45.25       47.07      5.79 o 
 -10   6   9       19.96       15.38      3.13 o 
  -9   6   9        1.39        0.81      2.59 o 
  -8   6   9       72.03       75.08      4.59 o 
  -7   6   9        0.02       -2.33      2.33 o 
  -6   6   9      121.87      128.87      6.30 o 
  -5   6   9       44.33       41.20      3.81 o 
  -4   6   9       75.74       69.10      5.07 o 
  -3   6   9       56.01       54.09      7.69 o 
  -2   6   9      290.02      284.96      9.34 o 
  -1   6   9       20.37       24.76      5.22 o 
   0   6   9       30.84       38.67      4.16 o 
   1   6   9        6.66        6.93      4.67 o 
   2   6   9      136.22      140.65      7.78 o 
   3   6   9       42.41       44.69      5.49 o 
   4   6   9        1.83        3.90      3.43 o 
   5   6   9       11.52       10.36      4.35 o 
   6   6   9      118.01      121.23      8.44 o 
  -8   7   9       21.09       23.06      7.14 o 
  -7   7   9        0.00        6.04      6.04 o 
  -6   7   9       65.32       79.07     10.43 o 
  -5   7   9       85.57       96.10     10.98 o 
  -4   7   9        1.16        4.94      6.04 o 
  -3   7   9        0.00        2.20      6.04 o 
  -2   7   9       49.22       52.17      9.34 o 
  -1   7   9      153.51      171.33     14.28 o 
   0   7   9       35.54       58.21      9.88 o 
   1   7   9        4.29        8.24      7.14 o 
 -22   0  10        4.55        4.67      5.05 o 
 -20   0  10       20.09       24.40      5.39 o 
 -18   0  10      332.94      313.84     17.30 o 
 -16   0  10       74.82       58.71      6.01 o 
 -14   0  10        6.58        4.91      3.28 o 
 -12   0  10       35.95       32.97      2.47 o 
 -10   0  10       36.89       37.45      2.79 o 
  -8   0  10       88.21      100.02      5.79 o 
  -6   0  10       82.28       89.46      4.32 o 
  -4   0  10       31.30       23.27      3.11 o 
  -2   0  10      559.39      583.16     20.32 o 
   0   0  10      140.91       98.29      7.69 o 
   2   0  10        0.52        6.04      3.84 o 
   4   0  10      427.98      406.90     17.57 o 
   6   0  10      713.48      682.56     25.81 o 
   8   0  10      507.06      488.72     21.96 o 
  10   0  10       33.82       29.65      7.69 o 
  12   0  10       53.32       62.05     10.43 o 
 -22   1  10        1.55       -1.42      3.39 o 
 -21   1  10        0.71       -2.97      2.97 o 
 -20   1  10        3.88       -1.29      2.94 o 
 -19   1  10        2.46       -0.08      2.81 o 
 -18   1  10        2.88        1.53      2.65 o 
 -17   1  10        6.77       -0.54      2.54 o 
 -16   1  10       62.44       53.75      4.10 o 
 -15   1  10       94.95      108.51      7.53 o 
 -14   1  10        0.01        0.79      2.37 o 
 -13   1  10       36.08       26.98      2.97 o 
 -12   1  10       49.00       35.60      3.15 o 
 -11   1  10      380.12      395.07      8.63 o 
 -10   1  10       49.23       51.17      3.41 o 
  -9   1  10      304.34      291.74      6.17 o 
  -8   1  10        1.18        2.07      1.70 o 
  -7   1  10     1238.12     1322.07     17.14 o 
  -6   1  10      421.11      455.65      7.37 o 
  -5   1  10      340.88      349.17      6.43 o 
  -4   1  10      236.41      257.65      6.11 o 
  -3   1  10     1781.10     1872.46     27.99 o 
  -2   1  10       51.60       54.09      3.46 o 
  -1   1  10     1086.68     1078.20     19.09 o 
   0   1  10       19.32       18.73      3.11 o 
   1   1  10       33.26       34.87      3.88 o 
   2   1  10      136.26      133.01      9.34 o 
   3   1  10       10.07       10.16      3.11 o 
   4   1  10       14.10       10.66      3.28 o 
   5   1  10      281.69      257.59     10.10 o 
   6   1  10        7.92        9.88      3.49 o 
   7   1  10      432.58      451.24     21.42 o 
   8   1  10       17.73       12.36      4.27 o 
   9   1  10        5.05        4.19      3.67 o 
  10   1  10        1.13       -0.82      3.88 o 
  11   1  10       18.28       23.42      5.44 o 
  12   1  10        0.35       -3.88      3.88 o 
  13   1  10        0.01        1.24      4.94 o 
 -21   2  10        0.44       -3.58      3.58 o 
 -20   2  10        4.27        1.72      3.55 o 
 -19   2  10        9.38        3.72      3.26 o 
 -18   2  10       48.08       38.81      4.28 o 
 -17   2  10       45.11       36.66      3.92 o 
 -16   2  10       57.91       44.93      3.89 o 
 -15   2  10      182.26      175.07      6.43 o 
 -14   2  10       16.19       15.69      3.06 o 
 -13   2  10      100.68      100.07      5.13 o 
 -12   2  10       17.20       13.40      2.75 o 
 -11   2  10        0.13       -1.39      1.39 o 
 -10   2  10      402.72      398.03      6.34 o 
  -9   2  10      397.56      386.03      6.25 o 
  -8   2  10       14.90       16.21      1.60 o 
  -7   2  10      214.92      198.36      4.47 o 
  -6   2  10      140.56      138.57      4.17 o 
  -5   2  10       30.65       42.08      2.67 o 
  -4   2  10       29.16       26.27      2.39 o 
  -3   2  10      140.51      135.20      5.07 o 
  -2   2  10      661.83      721.42     11.94 o 
  -1   2  10      564.33      568.18     10.15 o 
   0   2  10      731.90      685.34     17.57 o 
   1   2  10       67.62       51.36      4.67 o 
   2   2  10      119.93      124.00      6.79 o 
   3   2  10       18.74       27.45      4.45 o 
   4   2  10      926.84      902.50     21.96 o 
   5   2  10      108.18       81.81      6.57 o 
   6   2  10      297.42      284.04     20.59 o 
   7   2  10        2.68       -3.11      3.11 o 
   8   2  10       16.26       12.24      4.06 o 
   9   2  10       16.04       12.32      4.45 o 
  10   2  10       23.24       27.07      5.23 o 
  11   2  10       31.72       34.54      9.06 o 
  12   2  10       48.94       54.62      7.18 o 
 -20   3  10        2.69       -4.94      6.31 o 
 -19   3  10        2.25        0.00      4.66 o 
 -18   3  10        3.74        0.15      4.22 o 
 -17   3  10        1.50       -3.04      3.27 o 
 -16   3  10        0.36       -3.05      3.05 o 
 -15   3  10       82.75       79.01      4.99 o 
 -14   3  10       23.45       28.28      3.54 o 
 -13   3  10      113.75      109.75      5.49 o 
 -12   3  10      482.65      504.30      8.65 o 
 -11   3  10      265.00      285.44      5.67 o 
 -10   3  10      406.79      435.29      7.13 o 
  -9   3  10       69.90       72.51      2.85 o 
  -8   3  10        0.02       -1.64      1.64 o 
  -7   3  10      204.68      190.71      4.21 o 
  -6   3  10       72.17       63.43      2.70 o 
  -5   3  10       63.00       54.28      3.15 o 
  -4   3  10       12.87       10.60      1.81 o 
  -3   3  10      735.37      702.97     12.02 o 
  -2   3  10       51.22       54.32      2.84 o 
  -1   3  10      149.91      153.58      5.11 o 
   0   3  10       42.24       37.98      3.58 o 
   1   3  10       13.34       13.73      3.49 o 
   2   3  10      966.08      978.70     35.42 o 
   3   3  10        1.87        0.27      3.11 o 
   4   3  10      214.08      219.94      9.32 o 
   5   3  10        0.19       -2.20      3.11 o 
   6   3  10       86.43       81.95     14.00 o 
   7   3  10       21.10       18.48      4.45 o 
   8   3  10       17.38       13.15      4.06 o 
   9   3  10        2.44       -3.49      3.49 o 
  10   3  10        4.96        5.02      3.95 o 
  11   3  10        0.01        0.99      3.82 o 
 -19   4  10        0.21        2.70      4.61 o 
 -18   4  10        6.52       -3.57      4.67 o 
 -17   4  10       35.32       33.53      6.59 o 
 -16   4  10        0.11       -0.63      3.95 o 
 -15   4  10        4.46        1.70      3.82 o 
 -14   4  10        0.21       -0.65      3.28 o 
 -13   4  10       39.59       48.87      5.39 o 
 -12   4  10        8.25       10.69      2.79 o 
 -11   4  10       31.20       26.98      2.81 o 
 -10   4  10      192.22      193.90      5.68 o 
  -9   4  10      366.91      370.42      7.76 o 
  -8   4  10       75.51       64.02      3.55 o 
  -7   4  10       41.37       38.66      2.86 o 
  -6   4  10       45.82       45.73      2.93 o 
  -5   4  10      120.34      123.38      3.62 o 
  -4   4  10       22.28       24.63      2.37 o 
  -3   4  10      183.30      174.48      5.81 o 
  -2   4  10       31.26       38.78      3.35 o 
  -1   4  10      786.54      753.17     14.36 o 
   0   4  10      230.88      244.43      7.17 o 
   1   4  10      202.59      192.07      7.67 o 
   2   4  10      186.17      204.35      7.18 o 
   3   4  10      174.79      168.77      9.88 o 
   4   4  10      174.28      180.44      8.54 o 
   5   4  10       71.09       66.92      6.01 o 
   6   4  10       37.38       41.87      5.23 o 
   7   4  10       19.80       17.30      4.66 o 
   8   4  10        4.40        5.99      4.06 o 
   9   4  10       13.51       19.46      4.84 o 
  10   4  10        2.28       -3.55      3.55 o 
 -17   5  10        0.11       -2.27      4.35 o 
 -16   5  10       21.00       15.16      5.00 o 
 -15   5  10        4.66       -2.98      4.06 o 
 -14   5  10       24.29       18.97      4.84 o 
 -13   5  10        2.50       -0.61      3.43 o 
 -12   5  10       41.54       43.21      6.86 o 
 -11   5  10       48.61       68.92      4.62 o 
 -10   5  10      119.25      132.97      5.85 o 
  -9   5  10       10.45        7.62      2.82 o 
  -8   5  10       63.85       66.53      4.28 o 
  -7   5  10        2.40        1.85      2.23 o 
  -6   5  10       55.95       54.91      3.95 o 
  -5   5  10       13.72       11.39      3.03 o 
  -4   5  10        5.59        5.60      7.69 o 
  -3   5  10        3.14       -0.39      2.75 o 
  -2   5  10      210.51      228.65      8.58 o 
  -1   5  10      121.65      118.03     18.67 o 
   0   5  10       24.49       16.88      3.43 o 
   1   5  10        0.72        1.61      2.89 o 
   2   5  10      150.35      172.80     10.43 o 
   3   5  10       16.72       18.03      3.95 o 
   4   5  10       11.27       11.26      3.88 o 
   5   5  10       68.67       65.37      7.14 o 
   6   5  10       27.35       32.73      5.05 o 
   7   5  10        0.12        0.55      3.88 o 
   8   5  10       76.32      100.79      8.13 o 
 -14   6  10        1.15       -1.50      4.22 o 
 -13   6  10       21.85       26.70      5.15 o 
 -12   6  10        0.20       -3.55      3.55 o 
 -11   6  10       31.16       36.14      6.86 o 
 -10   6  10       67.72       73.85      4.83 o 
  -9   6  10       91.82       97.81      5.41 o 
  -8   6  10        2.61        5.33      2.73 o 
  -7   6  10       77.31       78.20      5.38 o 
  -6   6  10       41.14       37.64      4.16 o 
  -5   6  10      118.16      140.36      6.70 o 
  -4   6  10        0.70        3.29      4.39 o 
  -3   6  10       60.28       45.21      4.16 o 
  -2   6  10        0.00       -1.72      3.57 o 
  -1   6  10       43.76       42.90      4.94 o 
   0   6  10       49.75       52.36      6.59 o 
   1   6  10       18.27       14.20      3.95 o 
   2   6  10       46.97       45.83      5.27 o 
   3   6  10        0.43        8.18      3.82 o 
   4   6  10        0.52        2.75      3.67 o 
   5   6  10       53.75       54.03      6.46 o 
  -8   7  10       13.82       21.96      7.14 o 
  -7   7  10       13.19        6.59      6.59 o 
  -6   7  10        1.69       12.63      6.59 o 
  -5   7  10        0.39       -3.29      5.49 o 
  -4   7  10        0.01       -2.20      5.49 o 
  -3   7  10       25.23       31.85      8.24 o 
  -2   7  10       57.93       78.52     10.98 o 
  -1   7  10       27.23       29.10      8.24 o 
 -21   0  11       12.74       15.70      5.23 o 
 -19   0  11       44.76       47.74      7.69 o 
 -17   0  11        2.08       -1.18      3.67 o 
 -15   0  11        1.05       -3.03      3.03 o 
 -13   0  11        1.27        0.17      3.03 o 
 -11   0  11      109.30      120.61      4.27 o 
  -9   0  11       33.63       26.61      6.04 o 
  -7   0  11      217.36      238.47      8.52 o 
  -5   0  11      213.37      192.19     10.43 o 
  -3   0  11       36.08       43.93      5.49 o 
  -1   0  11        0.79        2.75      3.29 o 
   1   0  11       58.94       64.80      7.14 o 
   3   0  11      179.13      195.49     12.08 o 
   5   0  11      451.19      435.45     19.77 o 
   7   0  11      260.34      259.18     15.38 o 
   9   0  11       25.61       21.42      6.59 o 
  11   0  11       52.90       48.87      9.34 o 
 -22   1  11        3.53       -1.29      3.39 o 
 -21   1  11        0.26       -2.87      3.39 o 
 -20   1  11        0.99       -1.29      2.88 o 
 -19   1  11        5.87        2.83      3.41 o 
 -18   1  11        9.15        7.25      2.94 o 
 -17   1  11       13.83       10.98      3.02 o 
 -16   1  11       86.11       92.22      5.22 o 
 -15   1  11       14.50        9.11      2.72 o 
 -14   1  11       47.05       34.35      3.49 o 
 -13   1  11        0.00       -1.98      1.98 o 
 -12   1  11      165.15      173.00      5.95 o 
 -11   1  11      116.00      124.13      5.07 o 
 -10   1  11      463.22      481.47      9.68 o 
  -9   1  11      663.27      706.62     12.28 o 
  -8   1  11      991.80     1014.01     20.30 o 
  -7   1  11      278.14      310.37      6.38 o 
  -6   1  11       36.68       31.31      2.35 o 
  -5   1  11       17.69       16.89      2.30 o 
  -4   1  11      416.08      396.96      9.85 o 
  -3   1  11        1.75        4.59      1.99 o 
  -2   1  11       30.88       24.52      2.70 o 
  -1   1  11        3.17        4.12      2.33 o 
   0   1  11       18.68       13.79      3.11 o 
   1   1  11       96.90       94.64      8.24 o 
   2   1  11      137.55      126.32      6.99 o 
   3   1  11       10.76        9.85      3.28 o 
   4   1  11      197.00      193.82      9.12 o 
   5   1  11        5.98       18.70      4.45 o 
   6   1  11        2.19       -3.11      3.11 o 
   7   1  11       16.44        4.60      6.59 o 
   8   1  11        0.08       -0.36      3.28 o 
   9   1  11       66.94       51.41      6.21 o 
  10   1  11       52.27       60.09      6.79 o 
  11   1  11       20.37       17.75      5.23 o 
  12   1  11        0.39       -3.39      4.22 o 
 -21   2  11        0.58       -2.32      3.91 o 
 -20   2  11        0.32       -3.37      3.37 o 
 -19   2  11        9.69        9.04      3.54 o 
 -18   2  11        2.35       -1.70      2.93 o 
 -17   2  11       89.54       86.28      8.82 o 
 -16   2  11       48.21       42.78      4.03 o 
 -15   2  11        1.30        0.23      2.53 o 
 -14   2  11       11.39       17.40      3.06 o 
 -13   2  11       74.41       77.79      5.31 o 
 -12   2  11        9.07        4.08      2.45 o 
 -11   2  11       74.43       74.28      3.18 o 
 -10   2  11       36.66       35.63      2.27 o 
  -9   2  11      267.25      291.67      5.78 o 
  -8   2  11        0.52        0.27      1.76 o 
  -7   2  11      164.62      181.64      4.84 o 
  -6   2  11       10.54        5.96      2.30 o 
  -5   2  11       48.91       49.93      3.20 o 
  -4   2  11     1244.43     1325.61     24.84 o 
  -3   2  11        3.10       -2.22      2.22 o 
  -2   2  11      275.84      301.37      8.13 o 
  -1   2  11      583.43      579.44     12.26 o 
   0   2  11      157.52      144.00      9.88 o 
   1   2  11     1250.39     1258.79     26.98 o 
   2   2  11     1256.17     1266.02     27.56 o 
   3   2  11        3.85       -3.11      3.11 o 
   4   2  11        6.15       -3.28      3.28 o 
   5   2  11       24.30       13.28      4.06 o 
   6   2  11        4.59        0.27      3.11 o 
   7   2  11      105.90      115.25      7.95 o 
   8   2  11        2.05        3.76      3.82 o 
   9   2  11        5.46        9.09      4.22 o 
  10   2  11        0.30       -1.26      4.06 o 
  11   2  11       52.97       63.43      7.38 o 
 -20   3  11        2.79       -4.45      4.45 o 
 -19   3  11       17.31        8.36      5.49 o 
 -18   3  11        0.68       -4.06      4.06 o 
 -17   3  11       36.92       37.08      6.80 o 
 -16   3  11      166.02      166.45      8.00 o 
 -15   3  11        3.79        4.64      3.46 o 
 -14   3  11      282.25      296.38      8.36 o 
 -13   3  11      306.74      321.14      8.36 o 
 -12   3  11       37.09       26.34      2.49 o 
 -11   3  11      266.01      275.23      6.06 o 
 -10   3  11      319.74      340.15      6.25 o 
  -9   3  11       34.64       33.62      2.50 o 
  -8   3  11      123.49      124.27      3.79 o 
  -7   3  11       22.27       16.49      1.85 o 
  -6   3  11       17.60       11.03      1.78 o 
  -5   3  11        3.43       -0.83      1.80 o 
  -4   3  11      147.28      141.39      4.42 o 
  -3   3  11      532.15      541.39      8.87 o 
  -2   3  11      210.47      182.79      5.68 o 
  -1   3  11       12.79        4.82      2.42 o 
   0   3  11        1.68       -2.72      2.72 o 
   1   3  11      848.27      791.83     19.03 o 
   2   3  11       38.97       29.05      4.94 o 
   3   3  11        4.01        4.39      3.28 o 
   4   3  11       10.25        4.39      3.49 o 
   5   3  11        0.70       -2.89      2.89 o 
   6   3  11       98.04       95.35      7.18 o 
   7   3  11        6.89       -0.64      3.67 o 
   8   3  11       14.69       19.22      6.59 o 
   9   3  11       12.96       14.28      7.14 o 
  10   3  11        6.31        6.49      4.22 o 
 -19   4  11        8.10        7.35      5.39 o 
 -18   4  11        1.79        3.16      4.61 o 
 -17   4  11        0.01        1.27      4.45 o 
 -16   4  11       48.57       54.30      6.57 o 
 -15   4  11       20.36       15.97      4.45 o 
 -14   4  11       14.48        7.69      3.88 o 
 -13   4  11       12.35       12.53      4.22 o 
 -12   4  11       25.18       23.25      3.27 o 
 -11   4  11       34.70       32.85      3.99 o 
 -10   4  11        8.20        5.48      2.18 o 
  -9   4  11        4.87        5.21      2.09 o 
  -8   4  11       75.92       72.41      3.80 o 
  -7   4  11        3.47       -0.36      1.93 o 
  -6   4  11      123.61       91.65      4.18 o 
  -5   4  11       34.19       26.85      3.05 o 
  -4   4  11      513.43      511.64     10.78 o 
  -3   4  11        0.08       -2.24      2.24 o 
  -2   4  11      335.98      321.82     16.56 o 
  -1   4  11      231.37      207.11      9.55 o 
   0   4  11      176.17      165.20      6.23 o 
   1   4  11      129.15      117.67     14.28 o 
   2   4  11       65.14       58.40     12.63 o 
   3   4  11        9.97        3.02      3.11 o 
   4   4  11      287.39      299.18     11.45 o 
   5   4  11       24.21       28.84      6.04 o 
   6   4  11       11.99        9.25      3.82 o 
   7   4  11       24.57       25.91      5.05 o 
   8   4  11       13.02       16.75      4.66 o 
   9   4  11       47.68       57.15      6.79 o 
 -17   5  11        8.40        3.67      5.00 o 
 -16   5  11        6.97       11.02      5.00 o 
 -15   5  11        1.90        4.59      4.22 o 
 -14   5  11       23.57       16.61      4.84 o 
 -13   5  11       11.60       13.93      4.22 o 
 -12   5  11       38.31       41.61      5.15 o 
 -11   5  11        0.02        1.22      2.70 o 
 -10   5  11       10.65        4.20      2.70 o 
  -9   5  11       16.97       18.58      3.02 o 
  -8   5  11        3.71        2.45      2.23 o 
  -7   5  11        0.43       -2.12      2.12 o 
  -6   5  11        2.18        1.26      2.75 o 
  -5   5  11        6.48        8.48      3.03 o 
  -4   5  11      139.47      130.03      9.61 o 
  -3   5  11        7.37       10.64      3.03 o 
  -2   5  11       12.23       16.54      3.55 o 
  -1   5  11       30.23       22.85      3.82 o 
   0   5  11        1.52       -1.03      3.02 o 
   1   5  11      231.04      236.81      9.61 o 
   2   5  11        0.86        3.84      3.11 o 
   3   5  11        0.20       -2.89      2.89 o 
   4   5  11       13.66        7.96      3.82 o 
   5   5  11       78.88       84.30      7.35 o 
   6   5  11       19.76       19.13      4.84 o 
   7   5  11       57.85       72.12      7.38 o 
 -13   6  11        7.30        5.57      4.12 o 
 -12   6  11        0.18       -3.43      3.43 o 
 -11   6  11        2.22        9.41      3.95 o 
 -10   6  11      113.35      133.31      9.03 o 
  -9   6  11       12.11       13.73      3.39 o 
  -8   6  11        4.00        1.62      3.29 o 
  -7   6  11        0.19       -1.65      3.03 o 
  -6   6  11      216.27      247.71      9.10 o 
  -5   6  11        7.87        9.11      3.15 o 
  -4   6  11        7.17        2.42      2.74 o 
  -3   6  11        2.43        2.13      3.57 o 
  -2   6  11       76.31       86.38      6.31 o 
  -1   6  11        0.00        1.42      3.15 o 
   0   6  11       99.41       98.40      7.26 o 
   1   6  11       74.93       79.94      6.46 o 
   2   6  11       53.23       68.26      7.69 o 
   3   6  11       57.13       55.26      6.07 o 
 -22   0  12       18.29       15.60      5.62 o 
 -20   0  12        0.45       -0.05      4.22 o 
 -18   0  12       44.30       45.29      6.40 o 
 -16   0  12        2.98       -0.27      3.49 o 
 -14   0  12       53.84       48.64      8.79 o 
 -12   0  12       88.94       75.54      5.90 o 
 -10   0  12      255.08      248.05      9.51 o 
  -8   0  12       18.47       23.17      5.49 o 
  -6   0  12        1.21        3.63      2.50 o 
  -4   0  12       11.62       11.53      3.84 o 
  -2   0  12       45.25       36.24      5.49 o 
   0   0  12      263.93      276.21     13.73 o 
   2   0  12      889.66      947.78     31.85 o 
   4   0  12       15.03        9.34      5.49 o 
   6   0  12      199.13      177.37     13.18 o 
   8   0  12        0.18        0.00      4.94 o 
  10   0  12       39.78       39.54      8.79 o 
 -22   1  12        1.10       -2.58      3.54 o 
 -21   1  12        0.29       -2.33      3.15 o 
 -20   1  12        0.11       -2.91      3.06 o 
 -19   1  12        2.16        0.75      2.97 o 
 -18   1  12        0.62       -0.19      2.83 o 
 -17   1  12        1.37        0.12      2.93 o 
 -16   1  12       32.16       29.69      4.21 o 
 -15   1  12       65.28       49.91      4.10 o 
 -14   1  12        4.31        3.15      2.53 o 
 -13   1  12       69.47       76.10      4.46 o 
 -12   1  12       74.93       72.25      4.32 o 
 -11   1  12        7.97        8.77      2.45 o 
 -10   1  12       11.98       10.16      2.47 o 
  -9   1  12      288.29      290.83      7.26 o 
  -8   1  12      167.38      169.20      5.71 o 
  -7   1  12       19.00       16.99      2.53 o 
  -6   1  12       30.67       24.73      4.15 o 
  -5   1  12      873.61      921.68     21.42 o 
  -4   1  12        0.20        1.10      2.72 o 
  -3   1  12      659.74      668.13     20.04 o 
  -2   1  12       17.96       15.39      3.11 o 
  -1   1  12       79.76       95.04      6.01 o 
   0   1  12      271.36      274.00     10.10 o 
   1   1  12     1943.84     1938.34     39.02 o 
   2   1  12      491.18      504.31     16.47 o 
   3   1  12     1523.35     1428.81     31.06 o 
   4   1  12      142.91      142.79      8.15 o 
   5   1  12       36.46       15.92      4.27 o 
   6   1  12      144.16      138.93      8.34 o 
   7   1  12       11.67       15.10      4.27 o 
   8   1  12        0.02       -0.81      3.67 o 
   9   1  12       48.75       51.90      6.60 o 
  10   1  12        6.62       14.30      4.84 o 
  11   1  12        0.16       -0.24      4.45 o 
 -21   2  12        1.38       -0.73      4.12 o 
 -20   2  12        0.03       -2.93      3.49 o 
 -19   2  12       50.54       48.86      4.82 o 
 -18   2  12       84.00       91.81      5.82 o 
 -17   2  12       33.80       29.98      3.80 o 
 -16   2  12       30.09       22.51      3.57 o 
 -15   2  12        2.83        0.19      2.60 o 
 -14   2  12       25.56       30.47      3.72 o 
 -13   2  12        1.06        1.06      2.55 o 
 -12   2  12      264.80      295.88      6.08 o 
 -11   2  12      515.93      521.86      8.68 o 
 -10   2  12      132.14      120.01      4.05 o 
  -9   2  12       18.81       16.53      1.91 o 
  -8   2  12      292.76      318.95      6.91 o 
  -7   2  12       97.57       90.95      4.99 o 
  -6   2  12       82.07       83.98      4.18 o 
  -5   2  12        3.29       -2.10      2.10 o 
  -4   2  12      130.87      123.01      5.44 o 
  -3   2  12       33.32       23.97      3.17 o 
  -2   2  12      666.60      673.37     13.83 o 
  -1   2  12      181.39      141.09      7.77 o 
   0   2  12     1118.42     1109.26     24.84 o 
   1   2  12        3.04       -4.67      4.67 o 
   2   2  12      503.10      484.25     28.01 o 
   3   2  12       33.03       28.20      4.45 o 
   4   2  12       17.37        9.88      3.88 o 
   5   2  12        0.06       -3.57      3.57 o 
   6   2  12      134.94      116.10      8.79 o 
   7   2  12       19.37       23.35      4.84 o 
   8   2  12        0.03       -3.49      3.49 o 
   9   2  12       14.71       18.98      5.05 o 
  10   2  12       57.39       72.32      9.34 o 
 -20   3  12        4.93       -0.59      5.00 o 
 -19   3  12        5.83        8.66      5.23 o 
 -18   3  12        1.83        7.28      5.22 o 
 -17   3  12        5.06        6.95      3.87 o 
 -16   3  12      377.93      353.91     11.18 o 
 -15   3  12       62.78       63.50      5.49 o 
 -14   3  12      400.94      416.23     11.57 o 
 -13   3  12       46.07       45.74      3.97 o 
 -12   3  12       13.08       19.50      2.37 o 
 -11   3  12       36.77       36.65      2.70 o 
 -10   3  12        7.63        4.86      1.87 o 
  -9   3  12      120.63      125.38      4.34 o 
  -8   3  12       67.02       62.89      3.15 o 
  -7   3  12        7.28        5.53      1.86 o 
  -6   3  12       76.08       82.12      4.70 o 
  -5   3  12      341.71      329.74      7.36 o 
  -4   3  12      100.16       98.44      4.29 o 
  -3   3  12       13.13        2.34      2.81 o 
  -2   3  12      155.68      147.41      6.41 o 
  -1   3  12       22.08        9.06      3.49 o 
   0   3  12       10.69        2.58      3.28 o 
   1   3  12      315.53      309.58     11.53 o 
   2   3  12       67.38       66.10      5.62 o 
   3   3  12        0.23       -2.75      3.11 o 
   4   3  12      107.62      116.23      7.56 o 
   5   3  12       20.73       27.80     11.81 o 
   6   3  12       16.73        6.04      3.88 o 
   7   3  12        9.56        9.34      6.04 o 
   8   3  12       78.23       81.82     10.98 o 
   9   3  12       35.30       37.34      8.24 o 
 -19   4  12        1.79       10.59      5.27 o 
 -18   4  12        5.52        4.51      4.61 o 
 -17   4  12       39.96       41.29     13.45 o 
 -16   4  12        0.99        0.03      4.06 o 
 -15   4  12        0.91        5.54      4.06 o 
 -14   4  12        8.18        2.47      4.12 o 
 -13   4  12       60.35       57.33      6.01 o 
 -12   4  12       21.87       19.67      3.27 o 
 -11   4  12       24.43       25.23      3.31 o 
 -10   4  12        0.01       -2.33      2.33 o 
  -9   4  12        8.64        8.58      2.27 o 
  -8   4  12       19.41       23.44      3.73 o 
  -7   4  12       52.05       46.52      3.25 o 
  -6   4  12       10.59       11.36      3.32 o 
  -5   4  12       17.63       12.84      3.29 o 
  -4   4  12       13.93       24.81      5.20 o 
  -3   4  12      188.56      155.21      8.89 o 
  -2   4  12       33.45       38.92      3.69 o 
  -1   4  12      511.63      442.07     10.65 o 
   0   4  12       46.32       43.04      4.84 o 
   1   4  12       14.05       14.28      3.67 o 
   2   4  12       21.75       23.31      5.22 o 
   3   4  12      133.06      133.44      7.77 o 
   4   4  12       11.92        8.35      3.67 o 
   5   4  12        6.44        6.86      4.67 o 
   6   4  12        7.93        4.62      3.67 o 
   7   4  12       75.63       83.98     12.63 o 
   8   4  12       14.00       13.64      5.00 o 
 -16   5  12       65.44       72.21      8.24 o 
 -15   5  12       12.28       16.23      5.15 o 
 -14   5  12       85.41       86.13      7.50 o 
 -13   5  12       34.29       41.32      5.54 o 
 -12   5  12        8.84        0.78      3.55 o 
 -11   5  12        1.33        1.37      2.78 o 
 -10   5  12       18.99       18.09      3.21 o 
  -9   5  12        7.45        4.90      2.70 o 
  -8   5  12       31.35       31.50      3.84 o 
  -7   5  12        3.16       -2.72      2.72 o 
  -6   5  12       96.52      101.75      6.18 o 
  -5   5  12      226.73      247.30      9.22 o 
  -4   5  12        0.62        0.33      2.89 o 
  -3   5  12       53.52       53.15      5.49 o 
  -2   5  12        0.33        0.41      3.03 o 
  -1   5  12       71.27       75.64      6.04 o 
   0   5  12       77.67       87.46      9.61 o 
   1   5  12       10.74       11.88      3.67 o 
   2   5  12        6.58        8.44      3.67 o 
   3   5  12        5.55       11.26      3.88 o 
   4   5  12       54.72       61.61      6.57 o 
   5   5  12        1.18        4.05      4.06 o 
   6   5  12       14.22       14.45      4.84 o 
 -13   6  12        5.35        5.34      4.39 o 
 -12   6  12        2.22        1.10      3.95 o 
 -11   6  12      115.10      137.33      8.44 o 
 -10   6  12       17.78       21.19      3.70 o 
  -9   6  12        1.70       -2.73      2.73 o 
  -8   6  12        1.12        5.25      4.67 o 
  -7   6  12       88.37       95.00      8.24 o 
  -6   6  12        4.09        0.72      3.03 o 
  -5   6  12       27.52       27.26      4.35 o 
  -4   6  12       23.92       34.43      4.47 o 
  -3   6  12      144.77      167.10     15.92 o 
  -2   6  12       18.37       32.16      7.14 o 
  -1   6  12       80.94       72.98      6.33 o 
   0   6  12        2.55        0.78      3.55 o 
   1   6  12       92.97       94.56      7.26 o 
   2   6  12        8.44        6.59      4.06 o 
 -21   0  13        1.68        0.99      5.49 o 
 -19   0  13        0.44        0.05      4.22 o 
 -17   0  13        0.01       -3.67      3.67 o 
 -15   0  13        4.65       -1.73      3.67 o 
 -13   0  13       68.32       74.43      6.57 o 
 -11   0  13       10.67        7.75      3.28 o 
  -9   0  13      123.73      128.48      7.18 o 
  -7   0  13       15.97        7.96      3.11 o 
  -5   0  13       11.97        6.59      4.39 o 
  -3   0  13      457.21      440.39     18.67 o 
  -1   0  13       60.58       42.28      6.59 o 
   1   0  13       43.86       35.69      6.59 o 
   3   0  13       18.00        6.59      4.94 o 
   5   0  13      247.47      227.88     14.83 o 
   7   0  13        1.99       -4.39      4.94 o 
   9   0  13       27.29       32.40      8.24 o 
 -22   1  13        3.61        1.14      3.83 o 
 -21   1  13       26.72       30.63      4.64 o 
 -20   1  13       21.11       15.94      3.71 o 
 -19   1  13        4.08        0.44      3.06 o 
 -18   1  13        0.18       -2.72      2.72 o 
 -17   1  13        0.68        2.14      2.79 o 
 -16   1  13       63.34       57.53      4.59 o 
 -15   1  13       40.34       32.85      3.69 o 
 -14   1  13      185.39      201.81      6.85 o 
 -13   1  13      124.98      124.93      5.54 o 
 -12   1  13      179.80      175.92      6.22 o 
 -11   1  13       89.34       83.89      4.52 o 
 -10   1  13       28.19       30.89      3.06 o 
  -9   1  13      115.97      126.83      5.07 o 
  -8   1  13      119.43      112.26      4.93 o 
  -7   1  13        6.30        3.84      2.54 o 
  -6   1  13      170.39      159.99      7.56 o 
  -5   1  13        9.82       10.76      3.28 o 
  -4   1  13       36.95       26.92      3.88 o 
  -3   1  13      149.41      166.45      7.77 o 
  -2   1  13        0.52       -1.06      3.57 o 
  -1   1  13      247.19      251.74     10.28 o 
   0   1  13      637.27      647.94     17.66 o 
   1   1  13       91.18       74.68      6.21 o 
   2   1  13       70.17       70.57     14.00 o 
   3   1  13        5.46       -1.55      3.28 o 
   4   1  13      134.72      139.22      8.54 o 
   5   1  13       77.33       66.15      6.40 o 
   6   1  13        3.44        2.20      3.49 o 
   7   1  13        0.79        0.17      3.67 o 
   8   1  13       83.79       97.43      8.34 o 
   9   1  13        0.18       -1.65      3.88 o 
  10   1  13        0.00       -2.27      4.45 o 
 -21   2  13        0.51       -3.78      3.78 o 
 -20   2  13        4.75        3.27      3.85 o 
 -19   2  13        9.86       10.00      4.19 o 
 -18   2  13        9.34        5.85      3.49 o 
 -17   2  13        0.14       -0.87      2.94 o 
 -16   2  13        4.07        2.66      2.81 o 
 -15   2  13      116.67      146.58      6.17 o 
 -14   2  13       85.14       77.68      4.79 o 
 -13   2  13      111.09      121.76      5.76 o 
 -12   2  13       84.67       88.47      3.61 o 
 -11   2  13       33.66       34.55      2.55 o 
 -10   2  13       12.98       17.38      2.15 o 
  -9   2  13       23.24       15.76      2.81 o 
  -8   2  13      178.08      184.86      7.05 o 
  -7   2  13      787.24      837.71     17.53 o 
  -6   2  13      139.82      131.56      7.35 o 
  -5   2  13       46.13       32.94      4.45 o 
  -4   2  13       74.61       61.62      7.41 o 
  -3   2  13       44.47       28.89      4.66 o 
  -2   2  13        4.64       -3.28      3.28 o 
  -1   2  13      264.39      249.59     10.07 o 
   0   2  13        0.02       -3.11      3.11 o 
   1   2  13        2.98       -0.27      4.12 o 
   2   2  13       87.49       67.84      7.14 o 
   3   2  13        4.58        5.77      3.49 o 
   4   2  13       93.87       71.60      6.40 o 
   5   2  13       94.62       93.90      7.77 o 
   6   2  13       91.38       88.75      7.38 o 
   7   2  13       17.35       15.38      4.66 o 
   8   2  13        0.67       -0.86      4.06 o 
   9   2  13      115.31      132.24      9.71 o 
 -20   3  13       45.80       42.55      6.96 o 
 -19   3  13       21.54       11.83      5.62 o 
 -18   3  13       54.37       47.75      6.72 o 
 -17   3  13       74.47       86.31      6.42 o 
 -16   3  13       21.83       33.43      4.73 o 
 -15   3  13        0.32        7.10      3.55 o 
 -14   3  13      192.40      212.17      8.55 o 
 -13   3  13       12.82       12.09      3.08 o 
 -12   3  13       82.40       82.80      5.48 o 
 -11   3  13       95.61       92.49      4.91 o 
 -10   3  13        2.94       -0.09      1.85 o 
  -9   3  13      131.64      137.41      5.00 o 
  -8   3  13       74.92       64.24      3.71 o 
  -7   3  13      105.62      110.69      4.57 o 
  -6   3  13      167.74      160.85      6.05 o 
  -5   3  13      185.56      171.58      6.29 o 
  -4   3  13        7.88        3.02      3.49 o 
  -3   3  13      844.83      805.49     19.61 o 
  -2   3  13       86.30       59.49      5.44 o 
  -1   3  13        1.20        3.57      3.49 o 
   0   3  13      253.68      255.37     10.10 o 
   1   3  13        4.42        4.43      3.28 o 
   2   3  13       36.90       37.69     12.90 o 
   3   3  13       23.80       17.36      6.86 o 
   4   3  13       21.82       22.32      4.66 o 
   5   3  13        0.70       -1.10      3.49 o 
   6   3  13        9.79        2.75      5.49 o 
   7   3  13       86.28      112.02     12.08 o 
   8   3  13        8.54       21.42      7.69 o 
 -18   4  13       14.44       15.15      5.54 o 
 -17   4  13        1.31        3.32      4.61 o 
 -16   4  13       13.90       21.93      5.23 o 
 -15   4  13        5.02       -1.37      3.82 o 
 -14   4  13       10.47       18.54      4.61 o 
 -13   4  13        3.74        0.24      5.22 o 
 -12   4  13       23.66       31.21      4.84 o 
 -11   4  13        4.99        7.50      2.59 o 
 -10   4  13        0.52        1.32      2.38 o 
  -9   4  13       19.01       19.49      3.14 o 
  -8   4  13      274.63      303.46      7.43 o 
  -7   4  13       12.67       15.71      2.93 o 
  -6   4  13      181.89      156.83      7.95 o 
  -5   4  13      132.42      140.96      6.01 o 
  -4   4  13       16.65       13.66      2.95 o 
  -3   4  13      123.59      121.53      7.41 o 
  -2   4  13       34.42       44.50      4.84 o 
  -1   4  13       25.04       17.88      4.67 o 
   0   4  13      130.01      147.73      7.77 o 
   1   4  13      109.66      111.21      7.38 o 
   2   4  13       44.11       47.23      5.44 o 
   3   4  13        0.43        1.91      4.94 o 
   4   4  13        4.98        3.42      3.43 o 
   5   4  13       52.56       59.53      6.40 o 
   6   4  13       61.41       66.46      6.99 o 
   7   4  13       22.42       21.15      5.05 o 
 -16   5  13        5.31        5.32      4.75 o 
 -15   5  13        8.71        6.29      5.00 o 
 -14   5  13       21.43       20.27      5.23 o 
 -13   5  13        4.89        3.44      4.22 o 
 -12   5  13        0.01       -1.16      3.84 o 
 -11   5  13        1.07       -1.57      2.70 o 
 -10   5  13       21.41       31.70      3.98 o 
  -9   5  13       56.68       61.18      4.70 o 
  -8   5  13        6.32        2.47      3.11 o 
  -7   5  13        5.14        4.39      3.49 o 
  -6   5  13       80.45       67.51      5.62 o 
  -5   5  13       77.48       67.96      9.34 o 
  -4   5  13       67.77       59.56      5.54 o 
  -3   5  13      178.57      195.96      8.91 o 
  -2   5  13      125.65      114.60      7.11 o 
  -1   5  13        0.23        0.66      2.89 o 
   0   5  13       12.85       10.32      3.82 o 
   1   5  13       15.52       23.84      4.61 o 
   2   5  13        3.33        8.39      4.06 o 
   3   5  13       89.59       97.56      7.74 o 
   4   5  13        4.63        7.41      4.27 o 
 -12   6  13       41.11       40.75      5.93 o 
 -11   6  13        5.76       10.22      4.35 o 
 -10   6  13       40.57       49.66      4.69 o 
  -9   6  13        6.35        6.70      3.82 o 
  -8   6  13        2.77        3.54      3.43 o 
  -7   6  13        2.74        5.23      6.86 o 
  -6   6  13       71.46       79.02      8.79 o 
  -5   6  13        8.44       14.04      3.95 o 
  -4   6  13      149.98      145.22     14.83 o 
  -3   6  13       25.58       27.65      4.75 o 
  -2   6  13       25.47       22.93      4.35 o 
  -1   6  13       46.49       43.64      5.27 o 
   0   6  13      149.40      166.65      9.07 o 
 -22   0  14        3.04        0.71      5.49 o 
 -20   0  14        0.10       -3.77      4.45 o 
 -18   0  14       27.31       32.92      5.62 o 
 -16   0  14        2.99       -2.07      4.06 o 
 -14   0  14      215.94      212.79     10.28 o 
 -12   0  14      434.13      446.71     19.22 o 
 -10   0  14      213.60      226.43      9.68 o 
  -8   0  14      110.09      116.65      8.79 o 
  -6   0  14        8.57        9.34      4.39 o 
  -4   0  14       12.55       17.57      5.49 o 
  -2   0  14     1112.14     1103.73     35.69 o 
   0   0  14       23.33       26.91      6.04 o 
   2   0  14       54.29       43.93      7.69 o 
   4   0  14      128.58      127.94     12.08 o 
   6   0  14       14.85       13.73      6.59 o 
   8   0  14      156.15      174.07     14.83 o 
 -22   1  14        2.79       -3.90      3.95 o 
 -21   1  14        3.70       -1.37      3.39 o 
 -20   1  14        4.71        0.82      3.36 o 
 -19   1  14        8.08        0.55      3.06 o 
 -18   1  14        2.69       -1.20      2.87 o 
 -17   1  14       19.11       19.89      3.62 o 
 -16   1  14       21.25       18.22      3.44 o 
 -15   1  14       26.74       30.57      3.99 o 
 -14   1  14        5.23        4.31      3.01 o 
 -13   1  14       24.19       23.23      3.34 o 
 -12   1  14       16.56        7.63      2.72 o 
 -11   1  14      123.84      133.43      5.62 o 
 -10   1  14       32.72       22.39      3.00 o 
  -9   1  14       11.43        2.99      2.77 o 
  -8   1  14        0.01        1.10      2.54 o 
  -7   1  14      294.54      300.22      9.87 o 
  -6   1  14        0.85       -2.50      2.50 o 
  -5   1  14       11.48       -0.27      3.11 o 
  -4   1  14       68.55       51.71      5.44 o 
  -3   1  14     1071.79     1073.26     24.85 o 
  -2   1  14      591.84      591.92     16.50 o 
  -1   1  14      258.12      245.63     12.63 o 
   0   1  14       33.48       32.96      5.05 o 
   1   1  14      155.28      132.12      7.95 o 
   2   1  14      344.82      317.09     11.84 o 
   3   1  14        7.77        8.47      6.04 o 
   4   1  14       25.25       17.30      4.27 o 
   5   1  14       59.85       61.30      6.57 o 
   6   1  14       27.63       27.63      5.39 o 
   7   1  14      111.18      117.15      9.06 o 
   8   1  14        2.02        1.55      4.94 o 
   9   1  14       17.97       31.98      7.14 o 
 -21   2  14        0.33       -3.78      3.78 o 
 -20   2  14        7.60        8.69      4.42 o 
 -19   2  14        1.66        1.37      3.78 o 
 -18   2  14       38.52       41.75      4.58 o 
 -17   2  14       10.15       13.61      3.48 o 
 -16   2  14       12.69       10.94      3.25 o 
 -15   2  14       51.56       44.90      4.17 o 
 -14   2  14        4.08       -1.46      2.39 o 
 -13   2  14        2.33       -0.88      2.55 o 
 -12   2  14       56.03       49.87      3.06 o 
 -11   2  14       17.37       15.94      2.22 o 
 -10   2  14        2.83        1.45      2.39 o 
  -9   2  14      223.92      229.88      8.03 o 
  -8   2  14        0.02       -2.30      2.63 o 
  -7   2  14        0.48       -2.50      2.50 o 
  -6   2  14      231.19      237.27      9.51 o 
  -5   2  14       14.89        5.22      3.49 o 
  -4   2  14       76.64       64.94      6.04 o 
  -3   2  14       26.89       22.02      5.22 o 
  -2   2  14      434.66      427.99     13.39 o 
  -1   2  14       99.42       87.59      6.60 o 
   0   2  14        2.54       -2.71      3.03 o 
   1   2  14       33.09       31.28      4.84 o 
   2   2  14       32.30       20.47      4.45 o 
   3   2  14        8.87        6.43      4.06 o 
   4   2  14       84.95       87.98     14.83 o 
   5   2  14        0.02       -3.28      3.28 o 
   6   2  14        2.36        4.12      3.88 o 
   7   2  14        4.21        3.84      4.27 o 
   8   2  14       44.65       49.18      6.96 o 
 -20   3  14       12.17       19.25      5.93 o 
 -19   3  14       33.93       36.99      6.57 o 
 -18   3  14       42.33       34.23      7.96 o 
 -17   3  14       32.85       28.75      4.60 o 
 -16   3  14        3.90        3.34      3.46 o 
 -15   3  14       57.12       64.11      5.59 o 
 -14   3  14       27.50       26.80      4.10 o 
 -13   3  14       10.38        5.67      3.49 o 
 -12   3  14        0.01       -1.83      1.83 o 
 -11   3  14       83.86       88.60      3.91 o 
 -10   3  14        0.14        0.77      2.20 o 
  -9   3  14       93.51       87.14      5.10 o 
  -8   3  14       25.61       26.49      2.90 o 
  -7   3  14       10.19        8.19      2.66 o 
  -6   3  14      299.26      274.72      7.97 o 
  -5   3  14        0.51       -2.89      2.89 o 
  -4   3  14       32.41       30.90      6.04 o 
  -3   3  14      246.96      251.43     10.28 o 
  -2   3  14       53.89       56.22      7.41 o 
  -1   3  14       59.28       58.21      5.44 o 
   0   3  14       43.47       38.40      4.84 o 
   1   3  14      150.45      144.35      8.34 o 
   2   3  14       83.17       88.40      6.79 o 
   3   3  14        0.64       -3.11      3.11 o 
   4   3  14       31.97       36.24      7.69 o 
   5   3  14       37.76       37.34      8.24 o 
   6   3  14        5.16        2.20      6.04 o 
   7   3  14       61.67       70.84     10.43 o 
 -18   4  14        1.84       -0.94      4.61 o 
 -17   4  14        8.32        5.25      4.84 o 
 -16   4  14        0.62       -3.69      4.06 o 
 -15   4  14        2.69       -3.27      4.06 o 
 -14   4  14        6.01        1.83      4.06 o 
 -13   4  14       71.76       79.66      7.11 o 
 -12   4  14        0.93        2.20      3.84 o 
 -11   4  14       23.07       25.86      3.42 o 
 -10   4  14        0.42        1.88      2.56 o 
  -9   4  14       77.31       80.13      9.31 o 
  -8   4  14        2.04       -0.70      2.42 o 
  -7   4  14        9.52        7.04      3.28 o 
  -6   4  14        2.23        2.05      6.31 o 
  -5   4  14       81.70       67.84      5.44 o 
  -4   4  14        5.16       -1.61      2.89 o 
  -3   4  14      148.42      158.88      7.95 o 
  -2   4  14       13.40        5.56      3.28 o 
  -1   4  14      147.84      158.10      8.13 o 
   0   4  14       38.25       48.18      5.44 o 
   1   4  14       37.03       30.78      4.84 o 
   2   4  14       34.07       36.57      5.05 o 
   3   4  14       31.63       38.71      5.44 o 
   4   4  14      125.48      155.45      9.29 o 
   5   4  14       19.19       28.34      5.23 o 
   6   4  14      113.47      136.18     12.63 o 
 -15   5  14        2.53        2.44      4.45 o 
 -14   5  14        0.07       -3.82      3.82 o 
 -13   5  14        6.17        4.32      4.67 o 
 -12   5  14        0.04        1.67      3.82 o 
 -11   5  14        3.02        6.76      4.06 o 
 -10   5  14        0.00        2.53      3.02 o 
  -9   5  14      116.10      136.06      6.56 o 
  -8   5  14        0.58       -2.89      2.89 o 
  -7   5  14       68.64       70.80      6.01 o 
  -6   5  14      202.37      203.12     17.02 o 
  -5   5  14       13.77       11.33      4.12 o 
  -4   5  14       78.62       81.16      6.40 o 
  -3   5  14       65.20       58.84      5.79 o 
  -2   5  14       33.22       34.28      5.00 o 
  -1   5  14        2.31        3.05      7.14 o 
   0   5  14        0.21       -2.89      2.89 o 
   1   5  14        2.69        1.59      5.49 o 
   2   5  14      244.42      275.94     21.42 o 
   3   5  14        0.52        4.39      4.06 o 
 -10   6  14        4.22        3.29      4.94 o 
  -9   6  14       18.50       28.19      6.31 o 
  -8   6  14       10.68       14.43      4.67 o 
  -7   6  14       29.60       32.76      5.00 o 
  -6   6  14        0.11        1.65      5.22 o 
  -5   6  14       89.10       98.47     10.98 o 
  -4   6  14       38.63       39.72      5.15 o 
  -3   6  14        0.21       -0.67      3.57 o 
  -2   6  14       11.46       17.09      4.61 o 
 -21   0  15        0.00        1.22      5.00 o 
 -19   0  15        2.19        4.44      4.84 o 
 -17   0  15       80.54       60.03     11.81 o 
 -15   0  15      160.90      163.60     12.63 o 
 -13   0  15       12.33       23.44      6.86 o 
 -11   0  15        0.50       -2.33      3.28 o 
  -9   0  15       69.95       62.06      5.82 o 
  -7   0  15        9.08        9.88      4.94 o 
  -5   0  15       14.26        7.69      4.94 o 
  -3   0  15      119.70      119.16     10.98 o 
  -1   0  15     1561.05     1560.05     48.32 o 
   1   0  15      271.49      232.28     14.83 o 
   3   0  15      144.35      120.26     11.53 o 
   5   0  15        5.08        0.00      5.49 o 
   7   0  15      105.56       97.74     12.08 o 
 -21   1  15        1.36       -0.52      3.63 o 
 -20   1  15        2.71        1.48      3.39 o 
 -19   1  15        0.32       -1.96      3.11 o 
 -18   1  15        8.55        9.81      3.49 o 
 -17   1  15        0.36       -2.69      2.87 o 
 -16   1  15       29.15       33.47      4.03 o 
 -15   1  15        5.65        7.86      3.13 o 
 -14   1  15       71.84       57.30      4.44 o 
 -13   1  15        1.57        3.05      2.58 o 
 -12   1  15        1.25       -2.47      2.47 o 
 -11   1  15       33.66       29.45      3.41 o 
 -10   1  15      167.83      177.65      6.50 o 
  -9   1  15        2.74       -2.32      2.32 o 
  -8   1  15      257.95      261.48      8.76 o 
  -7   1  15        2.86       -3.49      3.49 o 
  -5   1  15      664.08      630.19     17.47 o 
  -4   1  15     1407.57     1392.34     30.67 o 
  -3   1  15      307.92      306.39     14.00 o 
  -2   1  15      132.02      123.86     14.83 o 
  -1   1  15        2.99        3.02      3.49 o 
   0   1  15      114.24      118.08      7.95 o 
   1   1  15        5.11        2.47      3.49 o 
   2   1  15       90.87      104.15      7.77 o 
   3   1  15        1.12        2.47      3.49 o 
   4   1  15       62.90       58.03      6.40 o 
   5   1  15        0.02        6.54      4.22 o 
   6   1  15       10.53        9.69      4.94 o 
   7   1  15        0.00        3.02      4.66 o 
   8   1  15        6.25        4.27      5.23 o 
 -21   2  15        1.15       -2.39      4.01 o 
 -20   2  15       10.60       15.92      4.51 o 
 -19   2  15      101.02      114.30      7.70 o 
 -18   2  15       70.96       80.64      6.55 o 
 -17   2  15       84.62       79.80      5.68 o 
 -16   2  15      165.48      178.00      7.26 o 
 -15   2  15        6.62        2.44      3.02 o 
 -14   2  15        1.78       -2.17      2.60 o 
 -13   2  15        7.29       10.00      2.87 o 
 -12   2  15        5.63        2.82      1.88 o 
 -11   2  15      147.46      163.72      6.44 o 
 -10   2  15       25.22       18.62      3.08 o 
  -9   2  15      153.79      164.82      7.28 o 
  -8   2  15       18.28       18.82      5.01 o 
  -7   2  15       69.56       73.91      6.21 o 
  -6   2  15       28.09       20.75      4.27 o 
  -5   2  15       10.26        4.12      3.49 o 
  -4   2  15       22.23       23.25      4.45 o 
  -3   2  15       48.09       45.38      5.05 o 
  -2   2  15      143.39      126.16     10.98 o 
  -1   2  15       68.08       57.91      5.62 o 
   0   2  15       73.96       63.17      6.01 o 
   1   2  15      131.80       91.03      8.79 o 
   2   2  15        8.44        7.14      3.88 o 
   3   2  15        0.02       -1.92      3.49 o 
   4   2  15       21.20       19.90      7.14 o 
   5   2  15       74.56       82.72      7.95 o 
   6   2  15       11.72        7.55      8.24 o 
   7   2  15        5.25        7.18      5.00 o 
 -20   3  15        3.95       -1.10      6.59 o 
 -19   3  15        8.67       14.83      5.44 o 
 -18   3  15        8.94        2.20      4.84 o 
 -17   3  15       27.17       45.20      6.60 o 
 -16   3  15        0.88        0.02      3.27 o 
 -15   3  15        8.63        6.45      3.58 o 
 -14   3  15        4.26        2.35      3.27 o 
 -13   3  15       72.79       83.81      5.88 o 
 -12   3  15       28.15       38.28      3.33 o 
 -11   3  15       50.54       51.00      3.96 o 
 -10   3  15      105.21       89.11      4.57 o 
  -9   3  15       20.73       19.11      2.78 o 
  -8   3  15        1.84       -0.76      2.17 o 
  -7   3  15       76.13       66.79      7.20 o 
  -6   3  15      101.75       83.38     17.85 o 
  -5   3  15       11.78        8.79      3.88 o 
  -4   3  15      425.84      434.27     13.78 o 
  -3   3  15        0.12       -0.52      4.12 o 
  -2   3  15       84.54       75.17      6.86 o 
  -1   3  15       16.28       13.62      4.06 o 
   0   3  15       59.08       63.31      6.21 o 
   1   3  15       29.12       32.91      5.23 o 
   2   3  15        0.48       -3.57      3.57 o 
   3   3  15       33.20       40.09      7.69 o 
   4   3  15       11.98       10.98      6.59 o 
   5   3  15       10.69        6.04      6.59 o 
   6   3  15       47.48       48.32      9.34 o 
 -18   4  15        6.10        3.38      6.04 o 
 -17   4  15        2.93       -0.25      4.61 o 
 -16   4  15        0.11        2.43      4.61 o 
 -15   4  15       14.61        7.78      4.61 o 
 -14   4  15       12.46       11.82      4.84 o 
 -13   4  15       15.37       16.74      4.84 o 
 -12   4  15        7.35        7.50      4.06 o 
 -11   4  15        2.55        7.22      2.98 o 
 -10   4  15        0.06       -1.63      2.56 o 
  -9   4  15        1.97        2.86      2.59 o 
  -8   4  15        0.48       -1.21      2.89 o 
  -7   4  15       10.05        7.69      3.49 o 
  -6   4  15       57.72       49.22      5.23 o 
  -5   4  15        6.59        7.25      3.67 o 
  -4   4  15       33.66       42.35      5.05 o 
  -3   4  15       57.44       47.45      5.23 o 
  -2   4  15      127.88      129.57      7.95 o 
  -1   4  15       56.83       64.75      7.69 o 
   0   4  15       16.47       18.25      4.22 o 
   1   4  15       21.19       18.25      4.27 o 
   2   4  15       62.75       63.38      6.60 o 
   3   4  15       29.17       36.13      5.79 o 
   4   4  15       33.82       31.13      5.62 o 
 -15   5  15        4.69       -0.66      5.49 o 
 -14   5  15       26.11       33.08      5.93 o 
 -13   5  15       30.77       35.28     10.71 o 
 -12   5  15        8.85        5.49      4.35 o 
 -11   5  15        6.23        7.33      4.35 o 
 -10   5  15       79.25       92.72      5.85 o 
  -9   5  15        0.03        4.77      3.67 o 
  -8   5  15        7.19        8.21      5.77 o 
  -7   5  15        0.00        2.20      3.49 o 
  -6   5  15       84.47       85.37      6.57 o 
  -5   5  15        0.86        2.26      3.57 o 
  -4   5  15        5.40        8.03      3.67 o 
  -3   5  15        5.87        5.64      3.67 o 
  -2   5  15        2.65       -1.10      3.49 o 
  -1   5  15        1.12       -2.75      3.49 o 
   0   5  15        5.36        2.47      3.88 o 
   1   5  15       12.61       12.76      8.24 o 
  -8   6  15       86.76       89.51     10.43 o 
  -7   6  15        6.77        9.34      6.59 o 
  -6   6  15       30.26       32.40      7.69 o 
  -5   6  15       30.75       25.26      7.14 o 
 -20   0  16        2.90       -2.75      5.00 o 
 -18   0  16       38.53       39.18      6.57 o 
 -16   0  16      116.35      132.78      9.32 o 
 -14   0  16       10.57        2.75      4.06 o 
 -12   0  16       83.68       70.94      6.79 o 
 -10   0  16        2.88       -3.57      3.57 o 
  -8   0  16      167.27      174.07     12.63 o 
  -6   0  16      530.81      500.80     21.96 o 
  -4   0  16     1042.86     1008.73     35.14 o 
  -2   0  16      319.92      332.77     17.57 o 
   0   0  16      163.86      169.68     13.18 o 
   2   0  16       26.21       17.02      6.59 o 
   4   0  16        0.17        3.84      6.04 o 
   6   0  16        3.87        5.49      6.59 o 
 -21   1  16       11.96        8.94      4.05 o 
 -20   1  16        0.38       -2.89      3.41 o 
 -19   1  16        0.74       -1.78      3.17 o 
 -18   1  16        5.18        2.25      3.33 o 
 -17   1  16        9.46       14.28      3.57 o 
 -16   1  16        0.01       -0.17      2.87 o 
 -15   1  16       95.28       92.57      5.51 o 
 -14   1  16        3.59        1.45      2.72 o 
 -13   1  16        7.37        8.83      3.05 o 
 -12   1  16       10.86       11.26      3.02 o 
 -11   1  16        1.53       -1.30      2.62 o 
 -10   1  16       30.65       29.37      3.63 o 
  -9   1  16        2.91        3.57      3.05 o 
  -8   1  16       44.65       40.41      5.44 o 
  -7   1  16        6.29       -0.55      3.88 o 
  -6   1  16        6.63        9.61      4.27 o 
  -5   1  16      136.47      137.63      8.34 o 
  -4   1  16        9.22        9.83      4.06 o 
  -3   1  16      130.97      127.39      7.95 o 
  -2   1  16       36.24       32.80      5.23 o 
  -1   1  16       31.33       29.61      4.84 o 
   0   1  16        0.13       -1.97      3.28 o 
   1   1  16        6.64        7.84      4.06 o 
   2   1  16        3.42        4.67      3.88 o 
   3   1  16      270.92      289.07     12.61 o 
   4   1  16       10.29       11.26      4.66 o 
   5   1  16       29.14       42.29      6.60 o 
   6   1  16       37.08       47.49      9.34 o 
   7   1  16      144.89      200.43     17.02 o 
 -20   2  16       49.23       67.54      6.76 o 
 -19   2  16        6.81       14.55      4.54 o 
 -18   2  16        0.00        7.69      4.12 o 
 -17   2  16        0.00       -1.49      3.53 o 
 -16   2  16       14.92       19.47      3.80 o 
 -15   2  16        9.28       10.71      3.34 o 
 -14   2  16        0.01       -1.77      2.51 o 
 -13   2  16       23.98       17.01      3.18 o 
 -12   2  16       54.80       61.86      3.58 o 
 -11   2  16       41.48       38.16      3.89 o 
 -10   2  16       22.58       13.20      3.53 o 
  -9   2  16        1.80        0.88      2.82 o 
  -8   2  16       85.05       89.80      6.99 o 
  -7   2  16      246.02      247.63     10.28 o 
  -6   2  16      312.02      303.95     11.65 o 
  -5   2  16      118.84      108.62     15.92 o 
  -4   2  16       39.23       37.12      5.05 o 
  -3   2  16       53.49       49.98      5.44 o 
  -2   2  16        5.77        8.51      3.88 o 
  -1   2  16       23.63       25.39      4.84 o 
   0   2  16       73.27       70.33      6.60 o 
   1   2  16        6.06        3.09      3.84 o 
   2   2  16      105.89       99.36     14.28 o 
   3   2  16       10.18       15.45      8.51 o 
   4   2  16       30.49       28.99      5.62 o 
   5   2  16        8.98       16.20      5.05 o 
   6   2  16        7.72        6.31      5.05 o 
 -19   3  16        6.57        8.79      5.15 o 
 -18   3  16        8.30       10.25      5.23 o 
 -17   3  16        4.95       -3.84      6.04 o 
 -16   3  16        0.11        1.80      4.22 o 
 -15   3  16        0.57        0.19      3.35 o 
 -14   3  16       10.98        9.19      3.58 o 
 -13   3  16        1.59       -2.52      3.14 o 
 -12   3  16       43.00       50.89      3.88 o 
 -11   3  16        2.10        3.57      2.49 o 
 -10   3  16      213.25      189.07      6.32 o 
  -9   3  16        6.74        2.89      2.49 o 
  -8   3  16       10.53        2.91      4.05 o 
  -7   3  16        0.36       -3.11      3.11 o 
  -6   3  16      107.84      123.24     11.26 o 
  -5   3  16      182.48      201.19      9.90 o 
  -4   3  16        1.28        5.06      3.67 o 
  -3   3  16       40.26       25.31      4.66 o 
  -2   3  16        8.09        6.43      4.06 o 
  -1   3  16       14.97       14.78      6.31 o 
   0   3  16        6.31        6.04      3.88 o 
   1   3  16        0.09        1.10      3.88 o 
   2   3  16        2.23       -0.55      5.49 o 
   3   3  16       31.53       40.09      8.24 o 
   4   3  16       10.16        7.14      7.14 o 
   5   3  16        6.14       -2.20      6.59 o 
 -17   4  16        8.45       -1.91      6.59 o 
 -16   4  16        1.85       -2.04      4.61 o 
 -15   4  16        1.20       -1.53      4.45 o 
 -14   4  16        0.00       -0.18      4.06 o 
 -13   4  16        9.09       10.71      4.66 o 
 -12   4  16        3.47        5.40      4.94 o 
 -11   4  16       13.14       16.12      3.46 o 
 -10   4  16       26.09       34.52      4.02 o 
  -9   4  16        0.02       -2.92      3.03 o 
  -8   4  16        5.45        3.13      3.28 o 
  -7   4  16       71.37       84.51      6.40 o 
  -6   4  16       21.06       17.87      4.06 o 
  -5   4  16        4.31        8.79      6.04 o 
  -4   4  16        8.94        7.41      3.88 o 
  -3   4  16      121.30      148.45     14.55 o 
  -2   4  16        5.85        9.34      4.94 o 
  -1   4  16        2.05        1.91      3.28 o 
   0   4  16       59.86       77.46      6.99 o 
   1   4  16       59.79       71.14      6.99 o 
   2   4  16       72.84       87.09      7.56 o 
   3   4  16        0.45        2.53      3.82 o 
 -14   5  16        4.79        5.10      4.84 o 
 -13   5  16       25.58       27.93      5.77 o 
 -12   5  16        2.39        4.96      4.61 o 
 -11   5  16       19.91       23.18      5.23 o 
 -10   5  16       47.34       49.77      5.62 o 
  -9   5  16      107.39      120.86     13.18 o 
  -8   5  16       14.87       20.78      4.45 o 
  -7   5  16      114.44      122.98     12.08 o 
  -6   5  16        0.04        1.36      5.49 o 
  -5   5  16       14.60       13.45      4.27 o 
  -4   5  16       15.22       10.72      5.49 o 
  -3   5  16       11.11        8.29      4.06 o 
  -2   5  16       66.23       57.26      6.40 o 
  -1   5  16        6.38        8.92      4.94 o 
 -21   0  17        0.25       -4.47      4.47 o 
 -19   0  17       61.66       58.76      7.77 o 
 -17   0  17       21.97       20.76      5.62 o 
 -15   0  17        3.65        2.60      4.45 o 
 -13   0  17       29.90       34.63      5.82 o 
 -11   0  17       67.59       73.62      8.79 o 
  -9   0  17       12.35       -2.75      5.49 o 
  -7   0  17       11.50        6.59      6.59 o 
  -5   0  17      464.08      514.52     23.61 o 
  -3   0  17       35.52       28.55      7.14 o 
  -1   0  17      241.72      252.05     16.47 o 
   1   0  17        9.67        4.94      5.49 o 
   3   0  17      108.11      119.71     12.63 o 
   5   0  17       15.66       22.51      8.79 o 
 -21   1  17        0.17       -2.30      5.23 o 
 -20   1  17        0.48       -3.55      3.55 o 
 -19   1  17        0.24       -0.77      3.41 o 
 -18   1  17        1.53        0.80      3.39 o 
 -17   1  17       15.18       14.23      3.67 o 
 -16   1  17        0.00        0.86      3.05 o 
 -15   1  17       31.50       29.03      3.97 o 
 -14   1  17        0.06       -2.72      2.72 o 
 -13   1  17        5.27        5.14      2.94 o 
 -12   1  17       96.95       90.45      5.49 o 
 -11   1  17       31.34       28.48      3.77 o 
 -10   1  17        0.02       -3.14      3.14 o 
  -9   1  17      276.28      280.96     30.75 o 
  -8   1  17      373.25      383.72     13.78 o 
  -7   1  17      159.05      161.37      8.93 o 
  -6   1  17       98.93      127.49      8.15 o 
  -5   1  17        0.21        1.65      3.49 o 
  -4   1  17       53.05       49.71      5.62 o 
  -3   1  17        7.19       10.59      4.06 o 
  -2   1  17       68.42       76.25      7.69 o 
  -1   1  17        0.24        0.06      4.39 o 
   0   1  17        0.42        0.55      3.49 o 
   1   1  17        1.03       -0.72      3.67 o 
   2   1  17       94.32      125.64     14.28 o 
   3   1  17        4.94        3.40      4.84 o 
   4   1  17       71.55       69.57      7.74 o 
   5   1  17        3.94       10.61      5.39 o 
 -20   2  17       37.69       42.73      5.97 o 
 -19   2  17        8.29       11.42      4.42 o 
 -18   2  17        7.14       15.33      4.42 o 
 -17   2  17        0.95        8.64      3.85 o 
 -16   2  17        2.91        4.39      3.69 o 
 -15   2  17        1.42       -0.20      2.83 o 
 -14   2  17        1.08       -1.05      2.87 o 
 -13   2  17       52.43       53.97      4.44 o 
 -12   2  17        6.75        5.08      2.93 o 
 -11   2  17       26.53       25.46      3.98 o 
 -10   2  17       15.54       20.40      3.78 o 
  -9   2  17       70.66       62.99      6.40 o 
  -8   2  17       79.51       80.24     11.26 o 
  -7   2  17       25.75       28.13      4.84 o 
  -6   2  17       60.44       54.70      6.01 o 
  -5   2  17       22.29       24.81      4.66 o 
  -4   2  17        0.01       -1.65      3.84 o 
  -3   2  17       22.88       19.47      4.45 o 
  -2   2  17      127.61      107.54     11.81 o 
  -1   2  17        1.98        8.63      4.06 o 
   0   2  17       40.79       38.82      5.79 o 
   1   2  17        1.57        0.81      3.67 o 
   2   2  17        7.23        8.79      4.27 o 
   3   2  17        6.13        7.41      4.66 o 
   4   2  17        8.25        3.82      4.84 o 
 -19   3  17        1.34       -1.10      6.59 o 
 -18   3  17        0.03       -0.94      4.84 o 
 -17   3  17        0.05       -4.12      4.67 o 
 -16   3  17       39.76       37.52      6.21 o 
 -15   3  17        1.77        2.20      4.27 o 
 -14   3  17       10.50        8.05      3.78 o 
 -13   3  17       29.99       34.95      4.64 o 
 -12   3  17        0.02        0.02      3.14 o 
 -11   3  17       30.60       34.46      3.92 o 
 -10   3  17       15.66       19.87      3.11 o 
  -9   3  17        8.76        4.52      2.79 o 
  -8   3  17      124.06      119.40      6.16 o 
  -7   3  17        3.30        7.27      4.06 o 
  -6   3  17      145.22      174.05      9.51 o 
  -5   3  17       28.29       24.36      4.66 o 
  -4   3  17       29.29       33.30      5.23 o 
  -3   3  17        1.91        7.69      3.88 o 
  -2   3  17        6.59        8.79      4.27 o 
  -1   3  17        3.45        9.34      6.04 o 
   0   3  17        1.54        6.04      6.04 o 
   1   3  17        1.87       -2.75      4.94 o 
   2   3  17      117.20      137.83     13.18 o 
   3   3  17       20.91       30.75      8.24 o 
 -16   4  17        1.74       -3.02      4.27 o 
 -15   4  17        0.63       -4.27      4.27 o 
 -14   4  17        0.07        6.85      4.84 o 
 -13   4  17        0.09       -2.75      6.04 o 
 -12   4  17        0.61       -1.65      3.88 o 
 -11   4  17        5.58        9.04      3.81 o 
 -10   4  17        0.10       -2.81      3.57 o 
  -9   4  17        2.94        2.63      3.55 o 
  -8   4  17      105.63      108.51      7.11 o 
  -7   4  17        0.07        1.46      3.43 o 
  -6   4  17        6.18       -2.07      3.28 o 
  -5   4  17       27.12       37.74      5.23 o 
  -4   4  17       88.07       82.31      6.79 o 
  -3   4  17        0.30        2.31      3.55 o 
  -2   4  17        0.18        1.13      3.55 o 
  -1   4  17      141.24      145.95      8.91 o 
   0   4  17       99.68      100.17      7.95 o 
   1   4  17        4.51        0.58      4.06 o 
 -12   5  17        7.00        5.13      4.61 o 
 -11   5  17       32.66       45.03      8.24 o 
 -10   5  17        0.13       -0.61      3.67 o 
  -9   5  17        9.04        9.29      4.22 o 
  -8   5  17       47.46       63.44      6.40 o 
  -7   5  17        2.23        7.79      4.06 o 
  -6   5  17        0.60       -4.12      4.12 o 
  -5   5  17       62.12       63.56      6.57 o 
  -4   5  17        1.68        2.61      4.06 o 
  -3   5  17       75.45       88.96      7.56 o 
 -20   0  18        3.66        4.75      5.62 o 
 -18   0  18        6.14        5.92      5.39 o 
 -16   0  18        4.22        1.10      4.66 o 
 -14   0  18       32.97       34.79      6.18 o 
 -12   0  18        0.04       -8.79     10.98 o 
 -10   0  18        0.01       -5.49      5.49 o 
  -8   0  18     1724.50     1836.26     56.01 o 
  -6   0  18     1226.32     1319.53     43.93 o 
  -4   0  18       13.47        9.34      6.04 o 
  -2   0  18      156.73      169.13     14.28 o 
   0   0  18       45.72       70.29      9.88 o 
   2   0  18        7.08       14.28      7.14 o 
   4   0  18       12.64       16.47      8.24 o 
 -20   1  18        4.49        0.65      3.89 o 
 -19   1  18       93.28       79.31      6.21 o 
 -18   1  18        3.65       -0.89      3.49 o 
 -17   1  18        0.00        1.56      3.28 o 
 -16   1  18        0.04       -1.92      3.05 o 
 -15   1  18        2.36        2.36      3.88 o 
 -14   1  18        3.57       -2.63      2.81 o 
 -13   1  18        5.31        8.13      3.22 o 
 -12   1  18       30.74       22.21      3.76 o 
 -11   1  18        0.67        3.94      3.46 o 
 -10   1  18       25.85       34.95      6.31 o 
  -9   1  18        8.41        2.25      4.67 o 
  -8   1  18        2.04       14.44      4.45 o 
  -7   1  18       74.89       71.14      6.99 o 
  -6   1  18       10.04       12.90      4.27 o 
  -5   1  18        3.55       -0.38      3.67 o 
  -4   1  18       60.15       45.58      6.04 o 
  -3   1  18      143.72      144.97      8.91 o 
  -2   1  18        5.45        3.56      4.06 o 
  -1   1  18       19.44       20.32      5.05 o 
   0   1  18       13.63        9.97      4.84 o 
   1   1  18       22.35       27.63      5.44 o 
   2   1  18       49.63       56.72     14.00 o 
   3   1  18       32.95       24.91      5.82 o 
   4   1  18       29.76       28.32      6.60 o 
 -19   2  18        2.73        2.89      4.69 o 
 -18   2  18        5.00        7.50      4.32 o 
 -17   2  18        0.23       -1.41      3.69 o 
 -16   2  18       12.39        7.51      4.10 o 
 -15   2  18        1.89       -1.13      3.37 o 
 -14   2  18        5.35        7.27      3.24 o 
 -13   2  18        1.20        3.40      3.06 o 
 -12   2  18       22.18       20.06      4.10 o 
 -11   2  18       70.80       66.41      5.69 o 
 -10   2  18       16.23        7.74      4.67 o 
  -9   2  18       20.76       22.09      4.66 o 
  -8   2  18       19.00        6.88      5.49 o 
  -7   2  18       18.63       28.47      5.23 o 
  -6   2  18       15.09       10.71      4.27 o 
  -5   2  18      101.24       90.92      7.35 o 
  -4   2  18       25.78       24.44      5.05 o 
  -3   2  18        7.15        1.10      3.88 o 
  -2   2  18       52.10       59.50      6.79 o 
  -1   2  18       33.23       35.68      5.62 o 
   0   2  18        2.12        0.55      4.27 o 
   1   2  18        1.87       -2.01      4.06 o 
   2   2  18       10.16       15.38      5.05 o 
   3   2  18        4.85        2.47      4.66 o 
 -18   3  18        5.77        9.65      9.34 o 
 -17   3  18        3.63        8.72      4.84 o 
 -16   3  18        0.94       -4.27      4.27 o 
 -15   3  18        0.44       -2.59      6.59 o 
 -14   3  18       15.01       12.42      5.00 o 
 -13   3  18        0.08       -0.72      3.23 o 
 -12   3  18        2.72        1.95      3.42 o 
 -11   3  18       11.12        7.02      3.25 o 
 -10   3  18       13.99       17.41      3.71 o 
  -9   3  18       70.15       74.19      5.31 o 
  -8   3  18        4.70        5.91      4.06 o 
  -7   3  18       28.36       33.89      5.62 o 
  -6   3  18        8.13       11.18      6.86 o 
  -5   3  18        2.27        0.17      3.67 o 
  -4   3  18       18.09       15.65      4.66 o 
  -3   3  18       61.96       32.95      7.69 o 
  -2   3  18        0.16        6.04      6.04 o 
  -1   3  18        0.68       -3.84      5.49 o 
   0   3  18        2.35        9.34      7.14 o 
   1   3  18       62.85       63.15     10.43 o 
   2   3  18        7.15        2.20      7.14 o 
 -15   4  18        9.77        8.41      5.00 o 
 -14   4  18       72.46       91.84      8.44 o 
 -13   4  18        0.63        1.65      4.66 o 
 -12   4  18        0.06        1.48      4.45 o 
 -11   4  18        0.39        4.94      6.04 o 
 -10   4  18        5.72        7.61      3.95 o 
  -9   4  18       15.02       14.42      4.94 o 
  -8   4  18        1.65        3.18      3.67 o 
  -7   4  18       25.99       28.36      6.59 o 
  -6   4  18        0.14       -0.23      4.94 o 
  -5   4  18       25.42       30.44      5.23 o 
  -4   4  18        0.45       -3.43      3.43 o 
  -3   4  18        5.53        6.54      4.67 o 
  -2   4  18        0.36       -3.32      4.67 o 
  -1   4  18       29.70       25.68      5.44 o 
  -8   5  18        2.68        9.34      5.49 o 
 -19   0  19        4.71        3.84      7.41 o 
 -17   0  19        8.22        2.87      5.00 o 
 -15   0  19        2.59       -1.55      4.45 o 
 -13   0  19        1.79        0.07      9.06 o 
 -11   0  19      264.31      245.46     17.02 o 
  -9   0  19      200.22      253.14     17.02 o 
  -7   0  19        0.27        1.10      6.04 o 
  -5   0  19       52.67       50.52      9.34 o 
  -3   0  19        0.06        3.29      5.49 o 
  -1   0  19       13.49       17.02      7.14 o 
   1   0  19       11.51        6.04      6.59 o 
 -19   1  19        0.36       -2.59      3.72 o 
 -18   1  19        4.91        6.18      3.89 o 
 -17   1  19        0.28       -3.27      3.27 o 
 -16   1  19        1.50       -1.24      3.26 o 
 -15   1  19        1.95       -0.29      3.15 o 
 -14   1  19        1.48       -2.83      2.94 o 
 -13   1  19       20.07       17.95      3.83 o 
 -12   1  19        4.34       -5.07      5.28 o 
 -11   1  19        0.41        3.29      4.66 o 
 -10   1  19      395.50      428.84     15.33 o 
  -9   1  19        1.49       -1.10      9.06 o 
  -8   1  19       47.52       35.82      5.77 o 
  -7   1  19       99.58       87.08      7.56 o 
  -6   1  19        2.52        6.31      4.27 o 
  -5   1  19       36.25       45.85      6.21 o 
  -4   1  19       25.52       20.95      5.05 o 
  -3   1  19        0.20       -3.84      3.84 o 
  -2   1  19       47.17       48.76      6.40 o 
  -1   1  19        3.33       -0.45      7.96 o 
   0   1  19      104.52      104.34      8.93 o 
   1   1  19       19.79       23.57      5.62 o 
   2   1  19        1.98        1.52      4.84 o 
 -18   2  19        6.80        4.52      4.10 o 
 -17   2  19       11.51       11.45      4.32 o 
 -16   2  19        0.77        3.69      3.78 o 
 -15   2  19       13.54       18.38      4.64 o 
 -14   2  19        6.83        8.04      4.06 o 
 -13   2  19       41.81       40.11      5.17 o 
 -12   2  19      102.79      107.30      7.15 o 
 -11   2  19       10.17        4.76      4.06 o 
 -10   2  19       33.29       27.98      5.23 o 
  -9   2  19       12.28        8.34      4.94 o 
  -8   2  19        5.80        2.38      4.06 o 
  -7   2  19        0.28       -1.82      3.67 o 
  -6   2  19       45.57       42.32      6.01 o 
  -5   2  19        0.25        4.12      3.88 o 
  -4   2  19        0.37        2.20      3.88 o 
  -3   2  19       37.15       43.11      6.21 o 
  -2   2  19       59.10       62.86      6.96 o 
  -1   2  19        3.47        6.31      4.66 o 
   0   2  19        6.00        9.27      4.84 o 
   1   2  19        3.86       -0.19      4.45 o 
 -17   3  19       19.16       25.45      6.46 o 
 -16   3  19        0.61        0.33      4.84 o 
 -15   3  19        7.62        9.08      5.00 o 
 -14   3  19        2.08        3.71      4.61 o 
 -13   3  19        2.47        1.36      4.45 o 
 -12   3  19        1.99       -4.06      4.06 o 
 -11   3  19        3.92        5.71      3.66 o 
 -10   3  19       44.63       57.28      7.69 o 
  -9   3  19       20.37       23.57      3.87 o 
  -8   3  19        3.13        4.94      4.27 o 
  -7   3  19       15.79       11.62      5.49 o 
  -6   3  19        0.02       -3.29      5.49 o 
  -5   3  19        9.14        4.94      6.04 o 
  -4   3  19       46.67       40.63      8.79 o 
  -3   3  19        2.26        2.20      6.04 o 
  -2   3  19       47.33       51.07      9.34 o 
  -1   3  19       69.71       85.66     12.08 o 
   0   3  19        0.26       -5.49      6.59 o 
 -14   4  19        0.59        0.55      6.59 o 
 -13   4  19        5.10        6.55      4.84 o 
 -12   4  19       18.90       14.28      7.14 o 
 -11   4  19        0.52        3.29      6.59 o 
 -10   4  19        7.71        6.75      3.95 o 
  -9   4  19        0.27       -3.43      3.43 o 
  -8   4  19       47.12       56.00      6.33 o 
  -7   4  19        0.24       -2.57      3.67 o 
  -6   4  19       17.75       15.13      4.84 o 
  -5   4  19       26.93       17.15      5.00 o 
  -4   4  19        7.45        4.09      4.22 o 
  -3   4  19       12.65        5.49      5.49 o 
 -18   0  20        2.39       -4.13      4.84 o 
 -16   0  20       22.70       28.70      6.40 o 
 -14   0  20       10.05        0.29      4.84 o 
 -12   0  20      369.32      429.96     23.06 o 
 -10   0  20      275.52      256.44     17.57 o 
  -8   0  20       54.85       73.58     10.43 o 
  -6   0  20       41.54       43.38      8.79 o 
  -4   0  20        1.73        5.49      6.04 o 
  -2   0  20        0.25        3.29      6.59 o 
   0   0  20       27.98       56.56     10.98 o 
 -18   1  20        0.37       -3.63      3.63 o 
 -17   1  20        5.57        4.44      3.84 o 
 -16   1  20        0.04       -3.01      3.41 o 
 -15   1  20        4.26        2.42      3.41 o 
 -14   1  20        3.54       -2.67      3.31 o 
 -13   1  20       34.15       39.71      5.37 o 
 -12   1  20        0.02        3.08      4.84 o 
 -11   1  20      171.37      209.27     11.65 o 
 -10   1  20        0.59        3.08      4.84 o 
  -9   1  20       40.56       35.95      6.01 o 
  -8   1  20        3.19       -2.30      7.14 o 
  -7   1  20       52.18       49.39      6.40 o 
  -6   1  20        1.60        2.75      4.27 o 
  -5   1  20       27.08       32.91      6.01 o 
  -4   1  20       11.18        8.61      4.84 o 
  -3   1  20       15.93       16.68      5.62 o 
  -2   1  20        0.11       -1.37      4.66 o 
  -1   1  20       15.67       16.20      5.44 o 
   0   1  20        5.19       -0.37      4.84 o 
 -17   2  20        0.45        0.01      3.95 o 
 -16   2  20        7.23        8.63      4.30 o 
 -15   2  20        6.25       12.79      4.22 o 
 -14   2  20        5.16        5.82      3.95 o 
 -13   2  20        0.94       -1.51      3.58 o 
 -12   2  20        3.46        3.44      4.45 o 
 -11   2  20        0.51       -3.87      4.06 o 
 -10   2  20        0.04       -3.67      3.67 o 
  -9   2  20        6.80        8.85      4.61 o 
  -8   2  20        0.41        0.00      6.04 o 
  -7   2  20       18.49       14.92      7.14 o 
  -6   2  20        6.38        1.92      4.27 o 
  -5   2  20       13.17       24.16      5.44 o 
  -4   2  20        1.11       -4.67      4.67 o 
  -3   2  20        0.29        2.98      4.45 o 
  -2   2  20        6.35        6.92      4.84 o 
  -1   2  20        8.74        3.93      4.84 o 
 -15   3  20        0.37        4.52      5.00 o 
 -14   3  20        0.04       -3.65      4.35 o 
 -13   3  20        8.31        6.02      4.84 o 
 -12   3  20        2.91       -5.49      6.04 o 
 -11   3  20       33.90       35.61      5.15 o 
 -10   3  20        2.19       -1.34      3.43 o 
  -9   3  20        0.88        3.84      6.59 o 
  -8   3  20        3.94        7.69      6.59 o 
  -7   3  20       47.75       38.44      8.79 o 
  -6   3  20        1.07       -2.20      6.04 o 
  -5   3  20       20.58       19.22      8.24 o 
  -4   3  20       96.35      103.23     12.63 o 
  -3   3  20       69.45       92.25     12.08 o 
 -10   4  20        7.35        2.20      5.49 o 
  -9   4  20       15.33       23.06      6.59 o 
  -8   4  20       25.47       19.22      6.59 o 
 -17   0  21        0.92        1.53      5.39 o 
 -15   0  21       27.44       30.00      6.60 o 
 -13   0  21      205.08      276.21     19.77 o 
 -11   0  21        1.89       12.08      7.14 o 
  -9   0  21        3.23       -3.29      6.04 o 
  -7   0  21       12.35       14.83      7.14 o 
  -5   0  21       48.79       47.77      9.34 o 
  -3   0  21        3.61       -3.84      6.59 o 
  -1   0  21       48.55       50.52     10.43 o 
 -17   1  21        0.01        0.86      4.32 o 
 -16   1  21        1.71       -2.33      3.57 o 
 -15   1  21        4.96       13.01      6.25 o 
 -14   1  21       14.58       11.72      4.62 o 
 -13   1  21        1.73        4.26      4.84 o 
 -12   1  21        6.58        8.51      5.05 o 
 -11   1  21      147.71      161.75     10.67 o 
 -10   1  21       52.71       71.12      7.77 o 
  -9   1  21       90.71       81.27      8.13 o 
  -8   1  21       34.22       35.00      6.40 o 
  -7   1  21        6.62        8.50      4.84 o 
  -6   1  21       17.76       22.72      5.62 o 
  -5   1  21        0.71        3.54      4.84 o 
  -4   1  21       23.26       17.30      5.44 o 
  -3   1  21       23.65       24.20      6.01 o 
  -2   1  21        4.96        6.04      5.23 o 
 -16   2  21       37.86       38.98      5.71 o 
 -15   2  21        0.72        1.32      4.01 o 
 -14   2  21       12.25       12.25      4.42 o 
 -13   2  21        2.08        0.48      4.61 o 
 -12   2  21        0.39       -1.53      4.45 o 
 -11   2  21        5.83        7.69      4.66 o 
 -10   2  21        0.48       -2.75      4.27 o 
  -9   2  21        1.06       -3.95      3.95 o 
  -8   2  21        9.09       14.45      5.00 o 
  -7   2  21        7.39       10.43      5.05 o 
  -6   2  21       32.55       44.17      6.40 o 
  -5   2  21        0.92        0.27      4.27 o 
  -4   2  21        0.42       -0.91      4.45 o 
  -3   2  21        8.81        1.16      5.22 o 
 -13   3  21        9.65        9.88      7.69 o 
 -12   3  21        1.61        0.00      6.04 o 
 -11   3  21        5.04       -1.65      6.59 o 
 -10   3  21        9.34       10.85      5.77 o 
  -9   3  21       14.61       14.83      7.69 o 
  -8   3  21       54.36       45.58      9.88 o 
  -7   3  21       11.90        9.34      7.69 o 
  -6   3  21        0.93       -3.84      6.59 o 
 -16   0  22        2.42        3.86      5.39 o 
 -14   0  22        6.98       14.28      8.24 o 
 -12   0  22       25.31       23.06      8.24 o 
 -10   0  22       14.32       19.77      7.69 o 
  -8   0  22        0.51        0.00      6.59 o 
  -6   0  22       33.30       53.26      9.88 o 
  -4   0  22       29.49       41.18     10.43 o 
 -15   1  22      179.54      218.86     10.88 o 
 -14   1  22        7.02        5.11      5.62 o 
 -13   1  22      104.88       89.49      9.12 o 
 -12   1  22       42.95       55.41      7.56 o 
 -11   1  22        0.20        1.69      4.84 o 
 -10   1  22        2.67        7.16      6.86 o 
  -9   1  22        4.36        7.30      5.49 o 
  -8   1  22        7.26        5.25      5.15 o 
  -7   1  22        0.41       -4.45      4.45 o 
  -6   1  22       12.39        7.87      5.23 o 
  -5   1  22       29.70       36.33      7.69 o 
  -4   1  22        2.58        0.00      5.05 o 
 -13   2  22        2.18       -3.56      4.84 o 
 -12   2  22        0.96        0.09      4.84 o 
 -11   2  22        2.28        0.96      4.61 o 
 -10   2  22        5.41        4.60      5.00 o 
  -9   2  22        1.99       -0.36      4.45 o 
  -8   2  22        4.79       -0.88      4.84 o 
  -7   2  22        6.71       13.04      5.23 o 
  -6   2  22        5.32        9.27      5.23 o 
 -11   0  23        2.40        6.59      7.14 o 
  -9   0  23        2.18       -3.29      6.59 o 
 -11   1  23        8.49        6.67      6.59 o 
 -10   1  23       45.04       48.42      8.79 o 
                                                 
